# Supplementary material for: Multimodal tactile sensing fused with vision for dexterous robotic housekeeping
Source: Nat Commun. 2024 Aug 11;15:6871. doi: 10.1038/s41467-024-51261-5 (PMC11316753; doi:10.1038/s41467-024-51261-5)
Supplement: Supplementary file 9 — Source Data [file 41467_2024_51261_MOESM9_ESM.xlsx]

## Sheet: Figure 2c
Pressure(N)	Up(V)	Error bar
0.86	0.05309	0.00214
1.45	0.07982	0.0018
2.33	0.10816	0.0017
3.31	0.13814	0.00172
4.33	0.16863	0.00185
5.24	0.19091	0.00096255
5.93	0.20912	0.00194
6.83	0.23218	0.0025
7.81	0.25504	0.00148
9.63	0.29169	0.00183
11.46	0.32432	0.00203
13.42	0.35502	0.00253
15.52	0.38261	0.00301
17.63	0.40155	0.00215
19.12	0.40791	0.00181
17.83	0.4013	0.00184
15.89	0.37974	0.00125
14.33	0.36371	0.0017
12.23	0.33636	0.00296
10.47	0.31153	0.00245
8.14	0.27112	0.00205
7.16	0.2539	0.00185
5.92	0.22736	0.00329
5.16	0.21052	0.00155
4.11	0.18387	0.00254
3.09	0.15635	0.00315
2.08	0.13611	0.00205
1.15	0.09902	0.00277
0	0.03472	0.00282

## Sheet: Figure 2c_inset
Time(s)	Up(V)
0.008	1.14e-05
0.016	4.17e-05
0.024	2.838e-05
0.032	1.703e-05
0.04	5.17e-05
0.048	9e-06
0.056	4.3e-05
0.064	2.6713e-05
0.072	1.97e-05
0.08	4.97e-05
0.088	1.07e-05
0.096	3.97e-05
0.104	2.805e-05
0.112	1.803e-05
0.12	5.1e-05
0.128	8.7e-06
0.136	4.37e-05
0.144	2.638e-05
0.152	1.87e-05
0.16	4.8e-05
0.168	1.07e-05
0.176	4e-05
0.184	2.838e-05
0.192	1.67e-05
0.2	4.97e-05
0.208	8e-06
0.216	4.34e-05
0.224	2.471e-05
0.232	1.737e-05
0.24	4.84e-05
0.248	1.14e-05
0.256	4e-05
0.264	2.805e-05
0.272	1.703e-05
0.28	5.1e-05
0.288	9.4e-06
0.296	4.27e-05
0.304	2.505e-05
0.312	1.803e-05
0.32	4.8e-05
0.328	8.4e-06
0.336	3.94e-05
0.344	2.738e-05
0.352	1.57e-05
0.36	5e-05
0.368	6.7e-06
0.376	4.1e-05
0.384	2.538e-05
0.392	1.837e-05
0.4	4.87e-05
0.408	9.7e-06
0.416	3.8e-05
0.424	2.738e-05
0.432	1.67e-05
0.44	5.07e-05
0.448	6.4e-06
0.456	4.24e-05
0.464	2.6713e-05
0.472	1.803e-05
0.48	4.87e-05
0.488	9e-06
0.496	3.9e-05
0.504	2.6047e-05
0.512	1.54e-05
0.52	5e-05
0.528	6e-06
0.536	3.97e-05
0.544	2.405e-05
0.552	1.837e-05
0.56	4.67e-05
0.568	6.4e-06
0.576	3.74e-05
0.584	2.538e-05
0.592	1.5e-05
0.6	5e-05
0.608	6.4e-06
0.616	3.97e-05
0.624	2.305e-05
0.632	1.6e-05
0.64	4.6e-05
0.648	5e-06
0.656	3.74e-05
0.664	2.237e-05
0.672	1.5e-05
0.68	5e-05
0.688	4.7e-06
0.696	4e-05
0.704	2.237e-05
0.712	1.5e-05
0.72	4.57e-05
0.728	5.4e-06
0.736	3.8e-05
0.744	2.471e-05
0.752	1.44e-05
0.76	4.94e-05
0.768	3.7e-06
0.776	3.97e-05
0.784	2.237e-05
0.792	1.6e-05
0.8	4.67e-05
0.808	5.7e-06
0.816	3.57e-05
0.824	2.438e-05
0.832	1.44e-05
0.84	4.84e-05
0.848	2.7e-06
0.856	3.9e-05
0.864	2.203e-05
0.872	1.34e-05
0.88	4.57e-05
0.888	5.4e-06
0.896	3.47e-05
0.904	2.17e-05
0.912	1.27e-05
0.92	4.77e-05
0.928	3.4e-06
0.936	4e-05
0.944	2.27e-05
0.952	1.637e-05
0.96	4.3e-05
0.968	4e-06
0.976	3.603e-05
0.984	2.27e-05
0.992	1.3e-05
1	4.8e-05
1.008	4.4e-06
1.016	4e-05
1.024	2.103e-05
1.032	1.44e-05
1.04	4.47e-05
1.048	4.7e-06
1.056	3.64e-05
1.064	2.371e-05
1.072	1.57e-05
1.08	4.84e-05
1.088	3.7e-06
1.096	3.84e-05
1.104	2.037e-05
1.112	1.54e-05
1.12	4.64e-05
1.128	6.4e-06
1.136	3.74e-05
1.144	2.305e-05
1.152	1.44e-05
1.16	4.97e-05
1.168	4e-06
1.176	4.1e-05
1.184	2.103e-05
1.192	1.77e-05
1.2	4.77e-05
1.208	7.4e-06
1.216	3.7e-05
1.224	2.371e-05
1.232	1.24e-05
1.24	4.8e-05
1.248	7e-07
1.256	3.7e-05
1.264	1.903e-05
1.272	1.3e-05
1.28	4.57e-05
1.288	4e-06
1.296	3.57e-05
1.304	2.203e-05
1.312	1.3e-05
1.32	4.47e-05
1.328	0
1.336	3.87e-05
1.344	2.037e-05
1.352	1.54e-05
1.36	4.64e-05
1.368	4e-06
1.376	3.74e-05
1.384	1.77e-05
1.392	2.738e-05
1.4	3.37e-05
1.408	9.7e-06
1.416	4.27e-05
1.424	8.4e-06
1.432	2.505e-05
1.44	2.871e-05
1.448	8.4e-06
1.456	3.67e-05
1.464	9.4e-06
1.472	2.771e-05
1.48	3.303e-05
1.488	8.4e-06
1.496	3.97e-05
1.504	8.4e-06
1.512	2.805e-05
1.52	3.07e-05
1.528	8.4e-06
1.536	3.84e-05
1.544	1.14e-05
1.552	2.7047e-05
1.56	3.27e-05
1.568	7e-06
1.576	4.1e-05
1.584	8e-06
1.592	2.6713e-05
1.6	3.203e-05
1.608	1.17e-05
1.616	3.87e-05
1.624	1.17e-05
1.632	2.7047e-05
1.64	3.47e-05
1.648	9e-06
1.656	4.07e-05
1.664	7.7e-06
1.672	2.805e-05
1.68	3.037e-05
1.688	1.07e-05
1.696	3.67e-05
1.704	1.14e-05
1.712	2.471e-05
1.72	3.337e-05
1.728	9e-06
1.736	3.97e-05
1.744	8e-06
1.752	2.6713e-05
1.76	3.103e-05
1.768	1.04e-05
1.776	3.7e-05
1.784	9.7e-06
1.792	2.5713e-05
1.8	3.303e-05
1.808	9.4e-06
1.816	3.94e-05
1.824	8.4e-06
1.832	2.771e-05
1.84	3.103e-05
1.848	9.7e-06
1.856	3.77e-05
1.864	1.2e-05
1.872	2.5713e-05
1.88	3.17e-05
1.888	9e-06
1.896	4.1e-05
1.904	1e-05
1.912	2.738e-05
1.92	3.07e-05
1.928	1.14e-05
1.936	3.8e-05
1.944	1.1e-05
1.952	2.538e-05
1.96	3.103e-05
1.968	8.7e-06
1.976	4e-05
1.984	9e-06
1.992	2.738e-05
2	3.07e-05
2.008	8.7e-06
2.016	3.64e-05
2.024	1.07e-05
2.032	2.5713e-05
2.04	3.27e-05
2.048	8e-06
2.056	3.84e-05
2.064	7e-06
2.072	2.6047e-05
2.08	3.003e-05
2.088	1.04e-05
2.096	3.74e-05
2.104	1e-05
2.112	2.538e-05
2.12	3.103e-05
2.128	7.7e-06
2.136	4.07e-05
2.144	9e-06
2.152	2.805e-05
2.16	3.037e-05
2.168	1.04e-05
2.176	3.8e-05
2.184	1.2e-05
2.192	2.471e-05
2.2	3.203e-05
2.208	9e-06
2.216	4.1e-05
2.224	8.7e-06
2.232	2.805e-05
2.24	3.103e-05
2.248	1e-05
2.256	3.67e-05
2.264	1.2e-05
2.272	2.6713e-05
2.28	3.303e-05
2.288	8e-06
2.296	4.07e-05
2.304	8e-06
2.312	2.738e-05
2.32	3.003e-05
2.328	1e-05
2.336	3.7e-05
2.344	9e-06
2.352	2.305e-05
2.36	3.237e-05
2.368	8.4e-06
2.376	3.9e-05
2.384	2.7e-06
2.392	1.703e-05
2.4	2.137e-05
2.408	9.7e-06
2.416	3.87e-05
2.424	1.24e-05
2.432	2.505e-05
2.44	3.27e-05
2.448	6.7e-06
2.456	3.97e-05
2.464	9.7e-06
2.472	2.771e-05
2.48	3.137e-05
2.488	1.17e-05
2.496	3.8e-05
2.504	1.3e-05
2.512	2.6713e-05
2.52	3.37e-05
2.528	8.4e-06
2.536	3.97e-05
2.544	6.4e-06
2.552	2.771e-05
2.56	3.003e-05
2.568	1e-05
2.576	3.7e-05
2.584	1.04e-05
2.592	2.538e-05
2.6	3.403e-05
2.608	7.7e-06
2.616	3.97e-05
2.624	9.4e-06
2.632	2.805e-05
2.64	3.07e-05
2.648	1.14e-05
2.656	3.74e-05
2.664	1.07e-05
2.672	2.471e-05
2.68	3.27e-05
2.688	8.7e-06
2.696	3.87e-05
2.704	9.4e-06
2.712	2.6713e-05
2.72	3.103e-05
2.728	1.17e-05
2.736	3.9e-05
2.744	1.07e-05
2.752	2.438e-05
2.76	3.537e-05
2.768	9.7e-06
2.776	4.1e-05
2.784	9.7e-06
2.792	2.738e-05
2.8	2.871e-05
2.808	1.1e-05
2.816	3.74e-05
2.824	1.3e-05
2.832	2.738e-05
2.84	3.303e-05
2.848	7.7e-06
2.856	3.97e-05
2.864	1.07e-05
2.872	2.805e-05
2.88	3.003e-05
2.888	1.14e-05
2.896	3.87e-05
2.904	1.3e-05
2.912	2.738e-05
2.92	3.303e-05
2.928	9.4e-06
2.936	3.97e-05
2.944	8e-06
2.952	2.805e-05
2.96	3.037e-05
2.968	1.17e-05
2.976	3.537e-05
2.984	3.7e-06
2.992	2.7047e-05
3	3.337e-05
3.008	9e-06
3.016	3.97e-05
3.024	8.4e-06
3.032	2.771e-05
3.04	3.003e-05
3.048	1.17e-05
3.056	3.74e-05
3.064	1.2e-05
3.072	2.771e-05
3.08	3.337e-05
3.088	1e-05
3.096	3.84e-05
3.104	8.7e-06
3.112	2.7047e-05
3.12	2.97e-05
3.128	1.17e-05
3.136	3.7e-05
3.144	1.17e-05
3.152	2.7047e-05
3.16	3.403e-05
3.168	9.7e-06
3.176	3.97e-05
3.184	1e-05
3.192	2.871e-05
3.2	2.97e-05
3.208	1.17e-05
3.216	3.437e-05
3.224	1.1e-05
3.232	2.638e-05
3.24	3.237e-05
3.248	1e-05
3.256	3.77e-05
3.264	8.4e-06
3.272	2.771e-05
3.28	3.137e-05
3.288	1.34e-05
3.296	3.7e-05
3.304	1.1e-05
3.312	2.5713e-05
3.32	3.337e-05
3.328	1e-05
3.336	3.94e-05
3.344	2e-06
3.352	2.638e-05
3.36	2.905e-05
3.368	1.17e-05
3.376	3.57e-05
3.384	1.07e-05
3.392	2.471e-05
3.4	3.07e-05
3.408	1.07e-05
3.416	3.9e-05
3.424	9.4e-06
3.432	2.6047e-05
3.44	2.938e-05
3.448	1.07e-05
3.456	3.403e-05
3.464	8.4e-06
3.472	2.371e-05
3.48	3.203e-05
3.488	8e-06
3.496	3.74e-05
3.504	9.4e-06
3.512	2.538e-05
3.52	3.07e-05
3.528	1.17e-05
3.536	3.537e-05
3.544	8.7e-06
3.552	2.27e-05
3.56	3.203e-05
3.568	9.7e-06
3.576	3.9e-05
3.584	9.7e-06
3.592	2.838e-05
3.6	3.07e-05
3.608	1.37e-05
3.616	3.67e-05
3.624	1.17e-05
3.632	2.338e-05
3.64	3.203e-05
3.648	9e-06
3.656	3.7e-05
3.664	7.4e-06
3.672	2.6047e-05
3.68	2.905e-05
3.688	1.17e-05
3.696	3.27e-05
3.704	7.4e-06
3.712	2.037e-05
3.72	2.771e-05
3.728	5.4e-06
3.736	3.47e-05
3.744	5.4e-06
3.752	2.538e-05
3.76	2.871e-05
3.768	1e-05
3.776	3.437e-05
3.784	8e-06
3.792	2.237e-05
3.8	3.07e-05
3.808	7.7e-06
3.816	3.437e-05
3.824	7e-06
3.832	2.6047e-05
3.84	2.871e-05
3.848	1.07e-05
3.856	3.437e-05
3.864	9.4e-06
3.872	2.137e-05
3.88	2.97e-05
3.888	9e-06
3.896	3.537e-05
3.904	6e-06
3.912	2.538e-05
3.92	2.6713e-05
3.928	8.7e-06
3.936	3.337e-05
3.944	9e-06
3.952	2.471e-05
3.96	3.103e-05
3.968	6.4e-06
3.976	3.84e-05
3.984	8e-06
3.992	2.471e-05
4	3.037e-05
4.008	4.7e-06
4.016	6.4e-05
4.024	7.94e-05
4.032	0.0001412
4.04	0.0001852
4.048	0.0002232
4.056	0.0003042
4.064	0.0003262
4.072	0.0003862
4.08	0.0004292
4.088	0.0004462
4.096	0.0005092
4.104	0.0005192
4.112	0.0005662
4.12	0.0006062
4.128	0.0006132
4.136	0.0006692
4.144	0.0006662
4.152	0.0007092
4.16	0.0007362
4.168	0.0007392
4.176	0.0007862
4.184	0.0007792
4.192	0.0008132
4.2	0.0008362
4.208	0.0008332
4.216	0.0008762
4.224	0.0008632
4.232	0.0008962
4.24	0.0009132
4.248	0.0009062
4.256	0.0009432
4.264	0.0009332
4.272	0.0009592
4.28	0.0009762
4.288	0.0009662
4.296	0.0009992
4.304	0.0009832
4.312	0.0010092
4.32	0.0010192
4.328	0.0010092
4.336	0.0010462
4.344	0.0010232
4.352	0.0010462
4.36	0.0010562
4.368	0.0010462
4.376	0.0010762
4.384	0.0010562
4.392	0.0010762
4.4	0.0010862
4.408	0.0010762
4.416	0.0011062
4.424	0.0010762
4.432	0.0011062
4.44	0.0011162
4.448	0.0010962
4.456	0.0011262
4.464	0.0010962
4.472	0.0011262
4.48	0.0011262
4.488	0.0011162
4.496	0.0011362
4.504	0.0011162
4.512	0.0011362
4.52	0.0011462
4.528	0.0011262
4.536	0.0011562
4.544	0.0011262
4.552	0.0011562
4.56	0.0011562
4.568	0.0011362
4.576	0.0011662
4.584	0.0011462
4.592	0.0011662
4.6	0.0011762
4.608	0.0011562
4.616	0.0011862
4.624	0.0011562
4.632	0.0011762
4.64	0.0011862
4.648	0.0011662
4.656	0.0011962
4.664	0.0011662
4.672	0.0011862
4.68	0.0011962
4.688	0.0011762
4.696	0.0012062
4.704	0.0011762
4.712	0.0011962
4.72	0.0011962
4.728	0.0011862
4.736	0.0012062
4.744	0.0011862
4.752	0.0011962
4.76	0.0012062
4.768	0.0011862
4.776	0.0012162
4.784	0.0011962
4.792	0.0012062
4.8	0.0012162
4.808	0.0011962
4.816	0.0012162
4.824	0.0011962
4.832	0.0012162
4.84	0.0012162
4.848	0.0011962
4.856	0.0012262
4.864	0.0011962
4.872	0.0012162
4.88	0.0012262
4.888	0.0012062
4.896	0.0012362
4.904	0.0012062
4.912	0.0012262
4.92	0.0012262
4.928	0.0012062
4.936	0.0012362
4.944	0.0012062
4.952	0.0012262
4.96	0.0012362
4.968	0.0012162
4.976	0.0012362
4.984	0.0012162
4.992	0.0012362
5	0.0012362
5.008	0.0012162
5.016	0.0012462
5.024	0.0012162
5.032	0.0012362
5.04	0.0012362
5.048	0.0012262
5.056	0.0012462
5.064	0.0012162
5.072	0.0012362
5.08	0.0012462
5.088	0.0012262
5.096	0.0012562
5.104	0.0012262
5.112	0.0012462
5.12	0.0012462
5.128	0.0012262
5.136	0.0012462
5.144	0.0012262
5.152	0.0012462
5.16	0.0012462
5.168	0.0012262
5.176	0.0012562
5.184	0.0012262
5.192	0.0012462
5.2	0.0012462
5.208	0.0012362
5.216	0.0012562
5.224	0.0012362
5.232	0.0012462
5.24	0.0012562
5.248	0.0012362
5.256	0.0012662
5.264	0.0012362
5.272	0.0012562
5.28	0.0012562
5.288	0.0012362
5.296	0.0012662
5.304	0.0012362
5.312	0.0012562
5.32	0.0012562
5.328	0.0012362
5.336	0.0012662
5.344	0.0012362
5.352	0.0012562
5.36	0.0012562
5.368	0.0012462
5.376	0.0012662
5.384	0.0012362
5.392	0.0012562
5.4	0.0012662
5.408	0.0012462
5.416	0.0012762
5.424	0.0012362
5.432	0.0012562
5.44	0.0012662
5.448	0.0012462
5.456	0.0012662
5.464	0.0012462
5.472	0.0012562
5.48	0.0012662
5.488	0.0012462
5.496	0.0012762
5.504	0.0012462
5.512	0.0012662
5.52	0.0012662
5.528	0.0012462
5.536	0.0012762
5.544	0.0012462
5.552	0.0012662
5.56	0.0012662
5.568	0.0012362
5.576	0.0012762
5.584	0.0012562
5.592	0.0012562
5.6	0.0012862
5.608	0.0012462
5.616	0.0012762
5.624	0.0012662
5.632	0.0012462
5.64	0.0012862
5.648	0.0012462
5.656	0.0012762
5.664	0.0012562
5.672	0.0012562
5.68	0.0012862
5.688	0.0012462
5.696	0.0012762
5.704	0.0012662
5.712	0.0012562
5.72	0.0012862
5.728	0.0012462
5.736	0.0012762
5.744	0.0012662
5.752	0.0012562
5.76	0.0012962
5.768	0.0012562
5.776	0.0012862
5.784	0.0012762
5.792	0.0012562
5.8	0.0012962
5.808	0.0012562
5.816	0.0012862
5.824	0.0012762
5.832	0.0012562
5.84	0.0012962
5.848	0.0012562
5.856	0.0012862
5.864	0.0012762
5.872	0.0012562
5.88	0.0012962
5.888	0.0012562
5.896	0.0012862
5.904	0.0012762
5.912	0.0012662
5.92	0.0012962
5.928	0.0012562
5.936	0.0012862
5.944	0.0012762
5.952	0.0012662
5.96	0.0013062
5.968	0.0012562
5.976	0.0012862
5.984	0.0012762
5.992	0.0012662
6	0.0012962
6.008	0.0012562
6.016	0.0012862
6.024	0.0012762
6.032	0.0012662
6.04	0.0013062
6.048	0.0012562
6.056	0.0012962
6.064	0.0012762
6.072	0.0012662
6.08	0.0013062
6.088	0.0012662
6.096	0.0012962
6.104	0.0012862
6.112	0.0012662
6.12	0.0013062
6.128	0.0012662
6.136	0.0012962
6.144	0.0012762
6.152	0.0012662
6.16	0.0013062
6.168	0.0012662
6.176	0.0012962
6.184	0.0012862
6.192	0.0012662
6.2	0.0013062
6.208	0.0012662
6.216	0.0012962
6.224	0.0012862
6.232	0.0012762
6.24	0.0013062
6.248	0.0012662
6.256	0.0012962
6.264	0.0012862
6.272	0.0012662
6.28	0.0013062
6.288	0.0012662
6.296	0.0012962
6.304	0.0012862
6.312	0.0012762
6.32	0.0013062
6.328	0.0012662
6.336	0.0012962
6.344	0.0012862
6.352	0.0012762
6.36	0.0013162
6.368	0.0012662
6.376	0.0013062
6.384	0.0012862
6.392	0.0012762
6.4	0.0013062
6.408	0.0012662
6.416	0.0013062
6.424	0.0012862
6.432	0.0012762
6.44	0.0013162
6.448	0.0012662
6.456	0.0013062
6.464	0.0012862
6.472	0.0012762
6.48	0.0013162
6.488	0.0012762
6.496	0.0013062
6.504	0.0012862
6.512	0.0012762
6.52	0.0013162
6.528	0.0012662
6.536	0.0013062
6.544	0.0012862
6.552	0.0012762
6.56	0.0013162
6.568	0.0012762
6.576	0.0013062
6.584	0.0012962
6.592	0.0012762
6.6	0.0013162
6.608	0.0012762
6.616	0.0013062
6.624	0.0012962
6.632	0.0012762
6.64	0.0013162
6.648	0.0012762
6.656	0.0013062
6.664	0.0012962
6.672	0.0012762
6.68	0.0013162
6.688	0.0012662
6.696	0.0013062
6.704	0.0012962
6.712	0.0012862
6.72	0.0013162
6.728	0.0012762
6.736	0.0013062
6.744	0.0012962
6.752	0.0012762
6.76	0.0013262
6.768	0.0012762
6.776	0.0013062
6.784	0.0012962
6.792	0.0012862
6.8	0.0013162
6.808	0.0012762
6.816	0.0013062
6.824	0.0012962
6.832	0.0012862
6.84	0.0013262
6.848	0.0012762
6.856	0.0013062
6.864	0.0012962
6.872	0.0012862
6.88	0.0013162
6.888	0.0012762
6.896	0.0013062
6.904	0.0012962
6.912	0.0012862
6.92	0.0013262
6.928	0.0012762
6.936	0.0013062
6.944	0.0012962
6.952	0.0012862
6.96	0.0013262
6.968	0.0012762
6.976	0.0013062
6.984	0.0012962
6.992	0.0012862
7	0.0013262
7.008	0.0012762
7.016	0.0013162
7.024	0.0012962
7.032	0.0012862
7.04	0.0013262
7.048	0.0012762
7.056	0.0013062
7.064	0.0012962
7.072	0.0012862
7.08	0.0013262
7.088	0.0012762
7.096	0.0013162
7.104	0.0012962
7.112	0.0012862
7.12	0.0013262
7.128	0.0012762
7.136	0.0013162
7.144	0.0013062
7.152	0.0012862
7.16	0.0013262
7.168	0.0012762
7.176	0.0013162
7.184	0.0012962
7.192	0.0012862
7.2	0.0013262
7.208	0.0012762
7.216	0.0013162
7.224	0.0013062
7.232	0.0012862
7.24	0.0013262
7.248	0.0012762
7.256	0.0013162
7.264	0.0012962
7.272	0.0012862
7.28	0.0013262
7.288	0.0012762
7.296	0.0013162
7.304	0.0013062
7.312	0.0012862
7.32	0.0013262
7.328	0.0012762
7.336	0.0013162
7.344	0.0012962
7.352	0.0012962
7.36	0.0013262
7.368	0.0012862
7.376	0.0013162
7.384	0.0013062
7.392	0.0012862
7.4	0.0013262
7.408	0.0012762
7.416	0.0013162
7.424	0.0013062
7.432	0.0012962
7.44	0.0013262
7.448	0.0012862
7.456	0.0013162
7.464	0.0013062
7.472	0.0012962
7.48	0.0013362
7.488	0.0012862
7.496	0.0013162
7.504	0.0013062
7.512	0.0012962
7.52	0.0013262
7.528	0.0012862
7.536	0.0013162
7.544	0.0013062
7.552	0.0012962
7.56	0.0013362
7.568	0.0012862
7.576	0.0013162
7.584	0.0013062
7.592	0.0012962
7.6	0.0013362
7.608	0.0012862
7.616	0.0013162
7.624	0.0013062
7.632	0.0012962
7.64	0.0013362
7.648	0.0012862
7.656	0.0013262
7.664	0.0013062
7.672	0.0012962
7.68	0.0013362
7.688	0.0012862
7.696	0.0013162
7.704	0.0013062
7.712	0.0012962
7.72	0.0013362
7.728	0.0012862
7.736	0.0013262
7.744	0.0013062
7.752	0.0012962
7.76	0.0013362
7.768	0.0012862
7.776	0.0013262
7.784	0.0013162
7.792	0.0012962
7.8	0.0013362
7.808	0.0012862
7.816	0.0013262
7.824	0.0013062
7.832	0.0012962
7.84	0.0013362
7.848	0.0012862
7.856	0.0013262
7.864	0.0013162
7.872	0.0012962
7.88	0.0013362
7.888	0.0012862
7.896	0.0013262
7.904	0.0013062
7.912	0.0012962
7.92	0.0013362
7.928	0.0012862
7.936	0.0013262
7.944	0.0013162
7.952	0.0012962
7.96	0.0013362
7.968	0.0012862
7.976	0.0013162
7.984	0.0012962
7.992	0.0012962
8	0.0013362
8.008	0.0012862

## Sheet: Figure 2e
Temperature (℃)	η (Object temperature)	Error bar of Object temperature	η (Ambient temperature)	Error bar of Ambient temperature
33.9135	1.0963	8.16497e-05	1.0862	0.000216025
36.9776	1.1014	0.000124722	1.0908	0.000262467
39.6251	1.1058	4.71405e-05	1.0948	0.000141421
42.4405	1.1105	8.16497e-05	1.0991	0.000169967
45.5461	1.1157	0.00020548	1.1037	0.000262467
48.3068	1.1203	0.000286744	1.108	0.000374166
50.9088	1.1246	0.000163299	1.1119	0.000169967
53.7987	1.1293	0.000141421	1.1165	0.00020548

## Sheet: Figure 2f
Material	Ui (V)	Error bar
PU	0.27237	0.00315
PPS	0.30922	0.00895
PEEK	0.31776	0.00964
PA	0.40448	0.00674
PE	0.4063	0.00971
Bakelite	0.42416	0.00964
Steel	0.82256	0.01509
Brass	0.84449	0.01484

## Sheet: Figure 2g
Time (s)	Ui (V) (PEEK)	Ui (V) (PA)
0.004	0.006843	0.003521
0.008	0.005298	0.003436
0.012	0.006784	0.003486
0.016	0.006109	0.003382
0.02	0.00818	0.00564
0.024	0.00705	0.00321
0.028	0.005298	0.003314
0.032	0.00674	0.003509
0.036	0.006191	0.003383
0.04	0.00816	0.00563
0.044	0.00708	0.00299
0.048	0.005152	0.003174
0.052	0.006656	0.003491
0.056	0.006138	0.003258
0.06	0.0082	0.00547
0.064	0.00711	0.003166
0.068	0.005148	0.003148
0.072	0.006668	0.00363
0.076	0.006034	0.003297
0.08	0.00823	0.00553
0.084	0.00726	0.003099
0.088	0.005291	0.003091
0.092	0.006767	0.003305
0.096	0.005955	0.003181
0.1	0.00819	0.00551
0.104	0.00712	0.003134
0.108	0.005041	0.00307
0.112	0.006735	0.003483
0.116	0.006109	0.003337
0.12	0.008	0.00568
0.124	0.00715	0.003223
0.128	0.005226	0.003327
0.132	0.006728	0.003509
0.136	0.00591542	0.003289
0.14	0.00806	0.00547
0.144	0.00717	0.00291
0.148	0.00515	0.00302
0.152	0.006715	0.003401
0.156	0.006013	0.003
0.16	0.0082	0.00561
0.164	0.0072	0.00301
0.168	0.00518	0.003186
0.172	0.006688	0.00349
0.176	0.0059914	0.003291
0.18	0.00801	0.0056
0.184	0.00708	0.00309
0.188	0.005077	0.003177
0.192	0.006654	0.003478
0.196	0.00590527	0.003212
0.2	0.00814	0.00538
0.204	0.00705	0.003
0.208	0.005191	0.003258
0.212	0.006733	0.003491
0.216	0.0059386	0.003207
0.22	0.00808	0.00549
0.224	0.00708	0.00293
0.228	0.005045	0.00308
0.232	0.006739	0.003499
0.236	0.006027	0.003312
0.24	0.00821	0.00546
0.244	0.00729	0.00297
0.248	0.005282	0.003119
0.252	0.006841	0.003443
0.256	0.006249	0.003
0.26	0.00826	0.00522
0.264	0.00733	0.00292
0.268	0.005225	0.00291
0.272	0.006617	0.003414
0.276	0.006069	0.003186
0.28	0.00818	0.00545
0.284	0.00705	0.00281
0.288	0.005083	0.00303
0.292	0.006649	0.00347
0.296	0.006105	0.00305
0.3	0.00811	0.00521
0.304	0.00709	0.00286
0.308	0.005081	0.003114
0.312	0.006689	0.003447
0.316	0.0060025	0.003095
0.32	0.00819	0.00534
0.324	0.00721	0.00279
0.328	0.00529	0.00309
0.332	0.006831	0.003352
0.336	0.006183	0.003153
0.34	0.0081	0.00523
0.344	0.00709	0.00284
0.348	0.005241	0.00292
0.352	0.006673	0.003113
0.356	0.0059958	0.00292
0.36	0.00807	0.0053
0.364	0.00705	0.00277
0.368	0.005211	0.00298
0.372	0.006798	0.003268
0.376	0.006201	0.00307
0.38	0.00818	0.00517
0.384	0.00711	0.00283
0.388	0.005065	0.00298
0.392	0.006775	0.003121
0.396	0.006049	0.00293
0.4	0.0081	0.0054
0.404	0.00715	0.00291
0.408	0.00512	0.00296
0.412	0.006702	0.003252
0.416	0.006048	0.00308
0.42	0.00811	0.00521
0.424	0.0072	0.00269
0.428	0.005295	0.00297
0.432	0.006876	0.003177
0.436	0.006263	0.00283
0.44	0.00837	0.00525
0.444	0.00734	0.00267
0.448	0.005257	0.00286
0.452	0.006742	0.003281
0.456	0.00627	0.003124
0.46	0.00843	0.00525
0.464	0.00715	0.00272
0.468	0.005092	0.00299
0.472	0.006797	0.003341
0.476	0.006309	0.00291
0.48	0.0083	0.00532
0.484	0.00747	0.00263
0.488	0.005476	0.00278
0.492	0.00702	0.00324
0.496	0.006505	0.003127
0.5	0.00851	0.00526
0.504	0.00729	0.00257
0.508	0.005294	0.00292
0.512	0.006899	0.003437
0.516	0.006123	0.003204
0.52	0.00819	0.00531
0.524	0.0071	0.0028
0.528	0.005269	0.00304
0.532	0.006836	0.003331
0.536	0.006299	0.00299
0.54	0.00834	0.00523
0.544	0.00739	0.0026
0.548	0.005381	0.00284
0.552	0.00696	0.003339
0.556	0.006282	0.00309
0.56	0.00837	0.00527
0.564	0.00729	0.0028
0.568	0.005193	0.00299
0.572	0.00676	0.003297
0.576	0.006189	0.003092
0.58	0.00829	0.00537
0.584	0.00724	0.00283
0.588	0.005305	0.00306
0.592	0.006863	0.003352
0.596	0.006224	0.003138
0.6	0.0082	0.00531
0.604	0.00718	0.00255
0.608	0.005183	0.00301
0.612	0.006875	0.003297
0.616	0.006149	0.003149
0.62	0.00828	0.00532
0.624	0.00723	0.00281
0.628	0.005208	0.00302
0.632	0.006721	0.003207
0.636	0.006213	0.00306
0.64	0.00803	0.00543
0.644	0.00712	0.00275
0.648	0.005177	0.003124
0.652	0.006675	0.003385
0.656	0.006049	0.0031
0.66	0.00815	0.00538
0.664	0.00709	0.00286
0.668	0.005249	0.00305
0.672	0.006786	0.003285
0.676	0.006153	0.003242
0.68	0.0081	0.00542
0.684	0.00716	0.0029
0.688	0.005214	0.003101
0.692	0.006825	0.003572
0.696	0.006227	0.003314
0.7	0.00819	0.00543
0.704	0.00714	0.00279
0.708	0.0053	0.00313
0.712	0.006799	0.003457
0.716	0.006258	0.00321
0.72	0.00823	0.00549
0.724	0.00725	0.00298
0.728	0.005297	0.003127
0.732	0.006878	0.003392
0.736	0.006294	0.003278
0.74	0.00826	0.00557
0.744	0.00721	0.00296
0.748	0.005331	0.003264
0.752	0.00695	0.003471
0.756	0.006302	0.003468
0.76	0.00827	0.00561
0.764	0.00728	0.003152
0.768	0.005329	0.003283
0.772	0.006852	0.003493
0.776	0.006057	0.003401
0.78	0.00825	0.00547
0.784	0.00725	0.00285
0.788	0.005304	0.003307
0.792	0.006786	0.003598
0.796	0.006056	0.003423
0.8	0.00825	0.00572
0.804	0.00727	0.003139
0.808	0.005318	0.003438
0.812	0.006866	0.003696
0.816	0.006205	0.003442
0.82	0.00816	0.00587
0.824	0.00708	0.00322
0.828	0.00528	0.003374
0.832	0.006686	0.00358
0.836	0.005945	0.003354
0.84	0.00794	0.00568
0.844	0.00698	0.003102
0.848	0.005081	0.003418
0.852	0.006693	0.00381
0.856	0.0059867	0.003589
0.86	0.00799	0.00584
0.864	0.00692	0.003315
0.868	0.004965	0.003571
0.872	0.006558	0.003764
0.876	0.0058592	0.003614
0.88	0.00771	0.00583
0.884	0.00679	0.003305
0.888	0.005045	0.003493
0.892	0.006502	0.003713
0.896	0.0059265	0.003565
0.9	0.00785	0.00581
0.904	0.00682	0.003285
0.908	0.00488	0.003382
0.912	0.006452	0.003828
0.916	0.005857	0.003592
0.92	0.0079	0.00594
0.924	0.00694	0.003402
0.928	0.004954	0.003619
0.932	0.006406	0.003671
0.936	0.0058452	0.003569
0.94	0.00785	0.00586
0.944	0.006801	0.003396
0.948	0.0048	0.003482
0.952	0.006331	0.003716
0.956	0.005699	0.00348
0.96	0.00779	0.00569
0.964	0.006882	0.003237
0.968	0.004957	0.003619
0.972	0.006462	0.003776
0.976	0.0058895	0.003551
0.98	0.00784	0.00596
0.984	0.006863	0.003556
0.988	0.004993	0.003624
0.992	0.006455	0.003767
0.996	0.0058798	0.003456
1	0.00783	0.00571
1.004	0.00696	0.003189
1.008	0.004998	0.003501
1.012	0.006488	0.003675
1.016	0.0059899	0.003339
1.02	0.00788	0.00577
1.024	0.006842	0.003262
1.028	0.005063	0.003491
1.032	0.006412	0.003813
1.036	0.005801	0.003621
1.04	0.00786	0.00596
1.044	0.006822	0.003137
1.048	0.004938	0.003436
1.052	0.006532	0.003839
1.056	0.00591076	0.003528
1.06	0.00802	0.0056
1.064	0.006883	0.00288
1.068	0.004948	0.003438
1.072	0.006532	0.003679
1.076	0.0058719	0.003558
1.08	0.00809	0.00589
1.084	0.00712	0.00307
1.088	0.005118	0.003547
1.092	0.006553	0.003858
1.096	0.0060005	0.003503
1.1	0.00797	0.00572
1.104	0.00699	0.00306
1.108	0.00488	0.003404
1.112	0.006519	0.00369
1.116	0.006035	0.003518
1.12	0.008	0.0057
1.124	0.006897	0.003092
1.128	0.00479	0.003324
1.132	0.00645	0.003678
1.136	0.00590456	0.003549
1.14	0.00791	0.00585
1.144	0.00712	0.003252
1.148	0.005209	0.003656
1.152	0.006614	0.00389
1.156	0.0059485	0.003566
1.16	0.00801	0.00591
1.164	0.00704	0.00304
1.168	0.004989	0.003475
1.172	0.00643	0.003682
1.176	0.0058384	0.003364
1.18	0.0078	0.00581
1.184	0.006881	0.00315
1.188	0.004993	0.003413
1.192	0.006484	0.003771
1.196	0.0059903	0.003689
1.2	0.00801	0.00588
1.204	0.00698	0.003402
1.208	0.004942	0.003642
1.212	0.006396	0.003683
1.216	0.0058456	0.003719
1.22	0.00783	0.00594
1.224	0.006876	0.00337
1.228	0.00491	0.003652
1.232	0.006314	0.003734
1.236	0.005496	0.003551
1.24	0.00776	0.00569
1.244	0.006878	0.003152
1.248	0.00485	0.00366
1.252	0.006533	0.00409295
1.256	0.0060053	0.003952
1.26	0.00798	0.00594
1.264	0.00691	0.003426
1.268	0.00491	0.0037
1.272	0.006496	0.003892
1.276	0.0059818	0.003697
1.28	0.00782	0.00599
1.284	0.006742	0.003294
1.288	0.00485	0.00369
1.292	0.006547	0.003799
1.296	0.005775	0.003835
1.3	0.00786	0.0061
1.304	0.00692	0.003451
1.308	0.005031	0.003695
1.312	0.006474	0.0041115
1.316	0.0059583	0.003925
1.32	0.00802	0.00621
1.324	0.00689	0.003503
1.328	0.004927	0.003886
1.332	0.006482	0.0041804
1.336	0.0058417	0.003975
1.34	0.00785	0.006
1.344	0.006873	0.003297
1.348	0.00484	0.003849
1.352	0.00625	0.0041232
1.356	0.005689	0.003953
1.36	0.00767	0.00604
1.364	0.006857	0.003554
1.368	0.005035	0.003881
1.372	0.006453	0.004219
1.376	0.005698	0.0040897
1.38	0.00774	0.00608
1.384	0.006798	0.00366
1.388	0.00483	0.003932
1.392	0.006375	0.004225
1.396	0.005785	0.0040783
1.4	0.0078	0.00639
1.404	0.006801	0.003551
1.408	0.00478	0.003965
1.412	0.006264	0.004276
1.416	0.005648	0.0040619
1.42	0.0076	0.00619
1.424	0.006652	0.003618
1.428	0.00473	0.003925
1.432	0.006303	0.0041682
1.436	0.00557	0.004211
1.44	0.00758	0.00627
1.444	0.006571	0.003521
1.448	0.00461	0.004135
1.452	0.006172	0.00441
1.456	0.00553	0.004226
1.46	0.00757	0.0064
1.464	0.006665	0.003835
1.468	0.00475	0.003948
1.472	0.006163	0.0041718
1.476	0.005694	0.0041266
1.48	0.00762	0.00643
1.484	0.006612	0.003882
1.488	0.00457	0.004211
1.492	0.0060045	0.00454
1.496	0.00546	0.004301
1.5	0.00754	0.00641
1.504	0.006578	0.003795
1.508	0.00457	0.0041184
1.512	0.006013	0.004217
1.516	0.005591	0.0041878
1.52	0.00758	0.00631
1.524	0.006541	0.003686
1.528	0.00459	0.004136
1.532	0.006025	0.004288
1.536	0.005501	0.0041894
1.54	0.00745	0.00648
1.544	0.006543	0.0040197
1.548	0.0045	0.004241
1.552	0.005975	0.004283
1.556	0.005284	0.004213
1.56	0.00739	0.00651
1.564	0.006505	0.003675
1.568	0.00448	0.00417
1.572	0.006024	0.004359
1.576	0.005422	0.0041671
1.58	0.00742	0.00644
1.584	0.006448	0.003656
1.588	0.00448	0.0041248
1.592	0.006076	0.00442
1.596	0.005454	0.004292
1.6	0.00746	0.00646
1.604	0.00652	0.003568
1.608	0.00453	0.004306
1.612	0.006066	0.00457
1.616	0.005444	0.004413
1.62	0.00755	0.00656
1.624	0.006575	0.003722
1.628	0.00465	0.004237
1.632	0.006188	0.004384
1.636	0.005483	0.004261
1.64	0.00755	0.00646
1.644	0.006546	0.003642
1.648	0.00448	0.004257
1.652	0.0059325	0.004333
1.656	0.005209	0.00409698
1.66	0.00747	0.00644
1.664	0.006617	0.003586
1.668	0.00468	0.004345
1.672	0.00625	0.004495
1.676	0.005665	0.004306
1.68	0.0077	0.00663
1.684	0.006832	0.0040544
1.688	0.00475	0.004413
1.692	0.006144	0.004406
1.696	0.005526	0.004302
1.7	0.00755	0.00641
1.704	0.006677	0.003593
1.708	0.00472	0.004346
1.712	0.006407	0.004429
1.716	0.0059369	0.004381
1.72	0.00777	0.00644
1.724	0.006821	0.003587
1.728	0.00486	0.0041801
1.732	0.006449	0.004405
1.736	0.0058151	0.004238
1.74	0.0079	0.00641
1.744	0.006906	0.003554
1.748	0.00486	0.0041566
1.752	0.006454	0.004303
1.756	0.00590159	0.004228
1.76	0.00789	0.00645
1.764	0.00692	0.003642
1.768	0.0049	0.004248
1.772	0.006457	0.004372
1.776	0.005798	0.004306
1.78	0.0079	0.00659
1.784	0.00695	0.003721
1.788	0.0049	0.004195
1.792	0.006556	0.004512
1.796	0.005998	0.004477
1.8	0.00802	0.00641
1.804	0.00711	0.003585
1.808	0.005035	0.0040509
1.812	0.00658	0.004237
1.816	0.0059244	0.0041821
1.82	0.00796	0.00628
1.824	0.00712	0.003633
1.828	0.005037	0.003954
1.832	0.006538	0.004344
1.836	0.0058446	0.004147
1.84	0.00784	0.00619
1.844	0.00698	0.003456
1.848	0.004991	0.003998
1.852	0.006643	0.004422
1.856	0.0059717	0.0041683
1.86	0.008	0.00618
1.864	0.00714	0.003644
1.868	0.005047	0.0041183
1.872	0.006562	0.0041598
1.876	0.0059317	0.0040338
1.88	0.00794	0.00625
1.884	0.00701	0.00369
1.888	0.004948	0.0041496
1.892	0.006542	0.004511
1.896	0.0058685	0.004353
1.9	0.00787	0.00618
1.904	0.00694	0.003716
1.908	0.00484	0.0041742
1.912	0.006374	0.004216
1.916	0.005804	0.0040527
1.92	0.00772	0.00621
1.924	0.006846	0.003449
1.928	0.004916	0.0039974
1.932	0.006423	0.004353
1.936	0.005792	0.00421
1.94	0.00778	0.00623
1.944	0.00703	0.003142
1.948	0.0049	0.003855
1.952	0.006342	0.004241
1.956	0.005645	0.004232
1.96	0.00761	0.00618
1.964	0.00682	0.003401
1.968	0.00471	0.0040494
1.972	0.006266	0.0041482
1.976	0.005796	0.0039962
1.98	0.00773	0.00615
1.984	0.006754	0.003309
1.988	0.00458	0.003856
1.992	0.006067	0.004349
1.996	0.005451	0.004281
2	0.00742	0.00614
2.004	0.006534	0.00351
2.008	0.00455	0.003932
2.012	0.006085	0.003962
2.016	0.005483	0.003788
2.02	0.00754	0.00599
2.024	0.006552	0.003418
2.028	0.00458	0.003746
2.032	0.006116	0.003913
2.036	0.005553	0.003926
2.04	0.00752	0.00601
2.044	0.006587	0.00309
2.048	0.00447	0.003767
2.052	0.0059489	0.003965
2.056	0.005528	0.003836
2.06	0.0074	0.00593
2.064	0.006409	0.003306
2.068	0.0044	0.003901
2.072	0.005789	0.0041177
2.076	0.00541	0.00388
2.08	0.0074	0.00577
2.084	0.006362	0.00304
2.088	0.00436	0.003749
2.092	0.0059705	0.003914
2.096	0.00534	0.003844
2.1	0.00726	0.00598
2.104	0.006358	0.00301
2.108	0.00436	0.003661
2.112	0.005769	0.00382
2.116	0.005265	0.003779
2.12	0.00724	0.00582
2.124	0.00622	0.00304
2.128	0.0041	0.003666
2.132	0.005774	0.003764
2.136	0.00512	0.003774
2.14	0.00712	0.00576
2.144	0.006356	0.00292
2.148	0.00442	0.003744
2.152	0.005782	0.003725
2.156	0.005029	0.003745
2.16	0.00711	0.00578
2.164	0.006287	0.00286
2.168	0.0042	0.003453
2.172	0.005711	0.003712
2.176	0.005088	0.003714
2.18	0.00713	0.00571
2.184	0.00627	0.00294
2.188	0.00416	0.003515
2.192	0.00576	0.003713
2.196	0.005222	0.003674
2.2	0.00707	0.00567
2.204	0.006176	0.00283
2.208	0.0041	0.003483
2.212	0.005732	0.003769
2.216	0.005162	0.003572
2.22	0.00719	0.00555
2.224	0.006132	0.00263
2.228	0.00408	0.003415
2.232	0.005693	0.003672
2.236	0.004958	0.003554
2.24	0.00721	0.00575
2.244	0.006332	0.00283
2.248	0.00427	0.003615
2.252	0.005761	0.003727
2.256	0.00519	0.003672
2.26	0.00716	0.0056
2.264	0.006211	0.00285
2.268	0.0042	0.003285
2.272	0.0058275	0.00352
2.276	0.005043	0.003444
2.28	0.00702	0.00554
2.284	0.00615	0.00262
2.288	0.00408	0.003327
2.292	0.005748	0.003772
2.296	0.005167	0.00377
2.3	0.0071	0.00571
2.304	0.00614	0.00264
2.308	0.00399	0.003381
2.312	0.005669	0.003618
2.316	0.005062	0.003563
2.32	0.00701	0.00553
2.324	0.006113	0.00251
2.328	0.00416	0.003217
2.332	0.005678	0.003671
2.336	0.005004	0.00374
2.34	0.00698	0.00567
2.344	0.006036	0.00283
2.348	0.00411	0.003525
2.352	0.005514	0.003601
2.356	0.00474	0.003531
2.36	0.006824	0.00563
2.364	0.0059344	0.00262
2.368	0.00393	0.003365
2.372	0.005489	0.003636
2.376	0.00487	0.003733
2.38	0.006831	0.00569
2.384	0.006084	0.00273
2.388	0.00395	0.003499
2.392	0.005445	0.003625
2.396	0.00464	0.003635
2.4	0.006723	0.00569
2.404	0.0059428	0.0028
2.408	0.00393	0.003539
2.412	0.005382	0.003508
2.416	0.00478	0.003547
2.42	0.006823	0.00563
2.424	0.0058618	0.00286
2.428	0.00379	0.003601
2.432	0.005443	0.00382
2.436	0.00481	0.003735
2.44	0.006813	0.00562
2.444	0.0059741	0.0027
2.448	0.00389	0.00357
2.452	0.005453	0.00391
2.456	0.0048	0.003769
2.46	0.006783	0.00568
2.464	0.0059501	0.00283
2.468	0.00376	0.00365
2.472	0.00531	0.003856
2.476	0.00465	0.003914
2.48	0.006701	0.00577
2.484	0.00590155	0.00266
2.488	0.00367	0.003548
2.492	0.005337	0.003778
2.496	0.0047	0.003834
2.5	0.006806	0.00586
2.504	0.0059686	0.00281
2.508	0.00387	0.003411
2.512	0.00549	0.00381
2.516	0.00478	0.003923
2.52	0.00674	0.00597
2.524	0.005852	0.00297
2.528	0.00378	0.003761
2.532	0.005509	0.003945
2.536	0.004919	0.003949
2.54	0.006907	0.0058
2.544	0.005957	0.00292
2.548	0.00387	0.003757
2.552	0.005455	0.00411
2.556	0.00472	0.00408885
2.56	0.006822	0.00586
2.564	0.006048	0.00288
2.568	0.00396	0.003656
2.572	0.005647	0.003958
2.576	0.00478	0.003963
2.58	0.006868	0.00608
2.584	0.006019	0.00345
2.588	0.00384	0.0040683
2.592	0.005361	0.0040846
2.596	0.00478	0.00409012
2.6	0.00692	0.00596
2.604	0.006058	0.003119
2.608	0.00402	0.00394
2.612	0.005531	0.00408346
2.616	0.00482	0.0041345
2.62	0.006898	0.00608
2.624	0.0059508	0.003387
2.628	0.00386	0.003952
2.632	0.00546	0.004206
2.636	0.00489	0.004248
2.64	0.00702	0.00607
2.644	0.006201	0.003549
2.648	0.00402	0.004213
2.652	0.00553	0.004223
2.656	0.00474	0.004304
2.66	0.006865	0.00626
2.664	0.006015	0.003383
2.668	0.00386	0.003961
2.672	0.005538	0.0041293
2.676	0.004935	0.0040784
2.68	0.006745	0.00603
2.684	0.0059881	0.003132
2.688	0.00389	0.003883
2.692	0.005441	0.004274
2.696	0.004931	0.004347
2.7	0.006836	0.00619
2.704	0.0059513	0.00336
2.708	0.00384	0.0040041
2.712	0.00543	0.004286
2.716	0.005077	0.004535
2.72	0.00694	0.00633
2.724	0.005897	0.003425
2.728	0.00397	0.0041616
2.732	0.005593	0.004292
2.736	0.00491	0.004465
2.74	0.00697	0.00625
2.744	0.006024	0.003175
2.748	0.00398	0.0039972
2.752	0.005487	0.0041383
2.756	0.004917	0.0041148
2.76	0.00696	0.006
2.764	0.006047	0.003248
2.768	0.00384	0.0041781
2.772	0.005488	0.004225
2.776	0.00483	0.004256
2.78	0.00696	0.00613
2.784	0.0059747	0.003108
2.788	0.00407	0.003845
2.792	0.005544	0.00408546
2.796	0.00479	0.0041309
2.8	0.00695	0.00616
2.804	0.006122	0.003312
2.808	0.00399	0.003955
2.812	0.005408	0.00409654
2.816	0.00488	0.004275
2.82	0.006861	0.00612
2.824	0.0059299	0.00293
2.828	0.0039	0.0040321
2.832	0.00551	0.004337
2.836	0.00479	0.0041531
2.84	0.006839	0.00599
2.844	0.0059746	0.00274
2.848	0.00395	0.003874
2.852	0.005462	0.00408827
2.856	0.005006	0.0041224
2.86	0.006908	0.00591
2.864	0.00606	0.003
2.868	0.00405	0.00375
2.872	0.005453	0.00408008
2.876	0.00488	0.003939
2.88	0.00689	0.00578
2.884	0.005777	0.00286
2.888	0.00385	0.003819
2.892	0.005469	0.0040424
2.896	0.00481	0.003889
2.9	0.00692	0.00582
2.904	0.006039	0.00307
2.908	0.00388	0.00383
2.912	0.005426	0.003879
2.916	0.00486	0.0039986
2.92	0.00691	0.0058
2.924	0.0059998	0.00274
2.928	0.00396	0.003675
2.932	0.005464	0.0040237
2.936	0.00481	0.003785
2.94	0.006835	0.00567
2.944	0.0060082	0.00275
2.948	0.00402	0.003737
2.952	0.00542	0.003876
2.956	0.00487	0.003775
2.96	0.006815	0.0058
2.964	0.005884	0.00278
2.968	0.00392	0.003772
2.972	0.005436	0.003857
2.976	0.00452	0.003955
2.98	0.006617	0.00579
2.984	0.0059496	0.00258
2.988	0.00391	0.003548
2.992	0.005294	0.003794
2.996	0.00483	0.003855
3	0.006875	0.00587
3.004	0.00591698	0.00285
3.008	0.00377	0.003628
3.012	0.005352	0.003798
3.016	0.00481	0.003781
3.02	0.006805	0.00569
3.024	0.00590038	0.0026
3.028	0.0038	0.003713
3.032	0.005332	0.003923
3.036	0.00474	0.0040281
3.04	0.00685	0.00583
3.044	0.006011	0.00268
3.048	0.00391	0.003664
3.052	0.005443	0.003833
3.056	0.00479	0.003973
3.06	0.006688	0.00567
3.064	0.0058819	0.0025
3.068	0.00388	0.0036
3.072	0.005407	0.00379
3.076	0.00464	0.003914
3.08	0.006643	0.00574
3.084	0.005782	0.0027
3.088	0.00374	0.003679
3.092	0.005312	0.003743
3.096	0.00471	0.003871
3.1	0.006651	0.00592
3.104	0.0058634	0.00279
3.108	0.00389	0.003654
3.112	0.005311	0.00382
3.116	0.00472	0.0040207
3.12	0.006573	0.00606
3.124	0.005801	0.00289
3.128	0.00372	0.003752
3.132	0.005116	0.003894
3.136	0.00442	0.003984
3.14	0.006405	0.00575
3.144	0.00567	0.00265
3.148	0.00371	0.003795
3.152	0.005281	0.003955
3.156	0.00476	0.0040533
3.16	0.006525	0.00595
3.164	0.005601	0.00298
3.168	0.00352	0.0040008
3.172	0.005055	0.0041406
3.176	0.00454	0.0040378
3.18	0.006407	0.00597
3.184	0.005605	0.00282
3.188	0.00352	0.003813
3.192	0.005029	0.0040433
3.196	0.00432	0.0040194
3.2	0.006319	0.00572
3.204	0.005499	0.00287
3.208	0.00348	0.00393
3.212	0.005114	0.0040592
3.216	0.00451	0.0041422
3.22	0.006416	0.00589
3.224	0.00549	0.00297
3.228	0.00344	0.003936
3.232	0.005095	0.0042
3.236	0.0044	0.004229
3.24	0.006309	0.00595
3.244	0.005454	0.00278
3.248	0.00334	0.003917
3.252	0.004925	0.003974
3.256	0.00423	0.0041472
3.26	0.006275	0.00614
3.264	0.005461	0.00282
3.268	0.00346	0.003943
3.272	0.005025	0.003944
3.276	0.00443	0.003988
3.28	0.00645	0.00602
3.284	0.005522	0.00304
3.288	0.00345	0.00386
3.292	0.004947	0.0039955
3.296	0.00422	0.0040151
3.3	0.006363	0.00583
3.304	0.005516	0.00263
3.308	0.00335	0.003782
3.312	0.004992	0.00381
3.316	0.00427	0.003962
3.32	0.006218	0.00585
3.324	0.005357	0.00271
3.328	0.00335	0.0040495
3.332	0.00487	0.0041723
3.336	0.00408	0.004172
3.34	0.006209	0.00581
3.344	0.005442	0.00276
3.348	0.00336	0.003723
3.352	0.00485	0.003967
3.356	0.00442	0.003888
3.36	0.006275	0.0057
3.364	0.005389	0.00272
3.368	0.0033	0.003891
3.372	0.00488	0.0040403
3.376	0.00419	0.003961
3.38	0.006192	0.00578
3.384	0.005335	0.00279
3.388	0.00332	0.003877
3.392	0.00488	0.0039933
3.396	0.00416	0.003989
3.4	0.006325	0.00584
3.404	0.005425	0.00267
3.408	0.0033	0.003778
3.412	0.004969	0.003722
3.416	0.00425	0.004023
3.42	0.00628	0.00582
3.424	0.005425	0.00273
3.428	0.00324	0.003667
3.432	0.00484	0.003981
3.436	0.0042	0.004201
3.44	0.00629	0.00583
3.444	0.005533	0.00282
3.448	0.00347	0.003855
3.452	0.0049	0.003853
3.456	0.00424	0.0039996
3.46	0.006259	0.00582
3.464	0.0054	0.00264
3.468	0.00335	0.003792
3.472	0.005023	0.00373
3.476	0.00439	0.00379
3.48	0.006421	0.00583
3.484	0.005572	0.00288
3.488	0.00346	0.003971
3.492	0.005026	0.0039913
3.496	0.0043	0.0041453
3.5	0.006237	0.00582
3.504	0.005338	0.00274
3.508	0.00338	0.003912
3.512	0.00504	0.0040473
3.516	0.00452	0.0040266
3.52	0.006361	0.00587
3.524	0.005558	0.00286
3.528	0.00348	0.003917
3.532	0.005032	0.0039986
3.536	0.0044	0.0041271
3.54	0.006448	0.00598
3.544	0.005625	0.00286
3.548	0.00362	0.003977
3.552	0.005193	0.004258
3.556	0.00451	0.004485
3.56	0.006491	0.00617
3.564	0.005608	0.003175
3.568	0.00355	0.00408828
3.572	0.005148	0.004306
3.576	0.00449	0.004309
3.58	0.006489	0.00605
3.584	0.005635	0.00317
3.588	0.0036	0.0041327
3.592	0.005135	0.004282
3.596	0.00469	0.00441
3.6	0.006554	0.00605
3.604	0.005787	0.003195
3.608	0.00361	0.004349
3.612	0.005134	0.004463
3.616	0.00472	0.004607
3.62	0.006577	0.00636
3.624	0.005754	0.003344
3.628	0.0038	0.004478
3.632	0.005277	0.004672
3.636	0.00474	0.00476
3.64	0.006772	0.00634
3.644	0.0059705	0.003238
3.648	0.00387	0.004405
3.652	0.005435	0.004477
3.656	0.00475	0.004582
3.66	0.006651	0.00633
3.664	0.00590924	0.003249
3.668	0.0038	0.004384
3.672	0.005203	0.004651
3.676	0.00476	0.004905
3.68	0.006828	0.00655
3.684	0.006066	0.00355
3.688	0.00389	0.00454
3.692	0.005373	0.004462
3.696	0.00482	0.004823
3.7	0.006784	0.00647
3.704	0.006042	0.003171
3.708	0.00395	0.004321
3.712	0.005378	0.004666
3.716	0.00476	0.004845
3.72	0.00674	0.00646
3.724	0.0059011	0.003381
3.728	0.00377	0.004328
3.732	0.005369	0.004511
3.736	0.00467	0.004638
3.74	0.006744	0.00632
3.744	0.0060074	0.00322
3.748	0.00395	0.004443
3.752	0.005471	0.004567
3.756	0.004937	0.00476
3.76	0.006805	0.00622
3.764	0.005985	0.003
3.768	0.0039	0.0041706
3.772	0.005414	0.004526
3.776	0.0049	0.004697
3.78	0.006806	0.00636
3.784	0.0059681	0.00324
3.788	0.0039	0.004375
3.792	0.00537	0.004562
3.796	0.00477	0.004683
3.8	0.006741	0.00644
3.804	0.0059824	0.003289
3.808	0.00406	0.004335
3.812	0.005562	0.004377
3.816	0.004949	0.004489
3.82	0.006872	0.00621
3.824	0.006117	0.003112
3.828	0.00403	0.004203
3.832	0.005508	0.00419
3.836	0.00485	0.004362
3.84	0.006843	0.00611
3.844	0.006032	0.00309
3.848	0.00391	0.0041072
3.852	0.005508	0.004399
3.856	0.004994	0.004502
3.86	0.006889	0.00613
3.864	0.00602	0.00306
3.868	0.00406	0.004252
3.872	0.0055	0.004391
3.876	0.00486	0.004356
3.88	0.006843	0.00595
3.884	0.006075	0.00301
3.888	0.00403	0.0041254
3.892	0.005569	0.0041256
3.896	0.00489	0.004408
3.9	0.006805	0.00605
3.904	0.0060062	0.00291
3.908	0.00385	0.0041134
3.912	0.005334	0.004223
3.916	0.00463	0.004379
3.92	0.006591	0.00602
3.924	0.006053	0.003125
3.928	0.00405	0.0041503
3.932	0.005404	0.004266
3.936	0.00474	0.004553
3.94	0.006696	0.00595
3.944	0.006028	0.00291
3.948	0.00395	0.0039995
3.952	0.005451	0.0041651
3.956	0.00488	0.004419
3.96	0.006839	0.00591
3.964	0.006012	0.00287
3.968	0.00391	0.0040149
3.972	0.005422	0.00409414
3.976	0.00488	0.0041502
3.98	0.006765	0.0058
3.984	0.006095	0.00284
3.988	0.0038	0.0039958
3.992	0.005277	0.0041463
3.996	0.00474	0.0041825
4	0.006704	0.00572
4.004	0.0059069	0.00272
4.008	0.00382	0.003957
4.012	0.005317	0.0041359
4.016	0.0048	0.004412
4.02	0.006805	0.00588
4.024	0.0059981	0.00274
4.028	0.00393	0.0039977
4.032	0.005417	0.004058
4.036	0.00484	0.0041565
4.04	0.006768	0.00577
4.044	0.006092	0.00263
4.048	0.00385	0.003861
4.052	0.005369	0.003863
4.056	0.00487	0.0041037
4.06	0.006763	0.00563
4.064	0.006028	0.00258
4.068	0.00388	0.003963
4.072	0.005564	0.0041449
4.076	0.00486	0.0041725
4.08	0.006789	0.00573
4.084	0.006089	0.00279
4.088	0.00394	0.003981
4.092	0.005411	0.003938
4.096	0.00473	0.004233
4.1	0.006809	0.00576
4.104	0.0060058	0.00251
4.108	0.00393	0.003744
4.112	0.005532	0.003658
4.116	0.004958	0.003934
4.12	0.00695	0.00559
4.124	0.006195	0.00261
4.128	0.00408	0.0040167
4.132	0.005603	0.0041153
4.136	0.00481	0.004312
4.14	0.006798	0.00571
4.144	0.006069	0.0027
4.148	0.00403	0.003949
4.152	0.005475	0.0041594
4.156	0.00481	0.004381
4.16	0.006821	0.00575
4.164	0.006194	0.00242
4.168	0.00419	0.003822
4.172	0.00556	0.00395
4.176	0.005044	0.004043
4.18	0.00694	0.00562
4.184	0.006087	0.00258
4.188	0.00391	0.003964
4.192	0.005396	0.0040231
4.196	0.00474	0.0041606
4.2	0.006786	0.00581
4.204	0.006237	0.00271
4.208	0.00409	0.00385
4.212	0.005651	0.003869
4.216	0.005076	0.004
4.22	0.00692	0.00566
4.224	0.006156	0.00249
4.228	0.0041	0.003916
4.232	0.005704	0.0040323
4.236	0.005052	0.004305
4.24	0.00701	0.00564
4.244	0.006209	0.00241
4.248	0.00406	0.003938
4.252	0.005596	0.0041145
4.256	0.004982	0.00432
4.26	0.006866	0.00573
4.264	0.006104	0.0027
4.268	0.00404	0.003893
4.272	0.005539	0.0040291
4.276	0.005056	0.0039964
4.28	0.007	0.00549
4.284	0.006323	0.00243
4.288	0.00425	0.003814
4.292	0.005712	0.00396
4.296	0.005118	0.004237
4.3	0.00701	0.00578
4.304	0.006342	0.00272
4.308	0.00418	0.0040177
4.312	0.005663	0.0040449
4.316	0.00513	0.004266
4.32	0.00711	0.00573
4.324	0.00632	0.00255
4.328	0.00415	0.003826
4.332	0.005693	0.003826
4.336	0.005175	0.0041096
4.34	0.00717	0.00567
4.344	0.006547	0.00268
4.348	0.00434	0.00387
4.352	0.0058357	0.003968
4.356	0.005272	0.004322
4.36	0.00719	0.00587
4.364	0.006467	0.00276
4.368	0.00438	0.003837
4.372	0.005784	0.0040172
4.376	0.005147	0.004344
4.38	0.00706	0.00577
4.384	0.006361	0.00269
4.388	0.00424	0.003971
4.392	0.0058668	0.0041778
4.396	0.005186	0.004204
4.4	0.00717	0.00574
4.404	0.006532	0.0027
4.408	0.0045	0.00409185
4.412	0.0059851	0.004296
4.416	0.005412	0.004731
4.42	0.00724	0.00596
4.424	0.006489	0.00262
4.428	0.00447	0.004107
4.432	0.00591808	0.004242
4.436	0.005319	0.00448
4.44	0.00731	0.00601
4.444	0.006591	0.00266
4.448	0.00441	0.0041018
4.452	0.0058527	0.004217
4.456	0.005411	0.004511
4.46	0.0073	0.00594
4.464	0.006597	0.00285
4.468	0.00452	0.00408589
4.472	0.00590295	0.004262
4.476	0.005289	0.004597
4.48	0.00733	0.00606
4.484	0.006635	0.003
4.488	0.00442	0.004343
4.492	0.0059826	0.004389
4.496	0.005381	0.004658
4.5	0.00733	0.00612
4.504	0.006718	0.00302
4.508	0.00457	0.004322
4.512	0.0059903	0.004337
4.516	0.005485	0.004556
4.52	0.00745	0.00592
4.524	0.006709	0.00294
4.528	0.0045	0.00446
4.532	0.0059938	0.004484
4.536	0.005367	0.004796
4.54	0.00741	0.00613
4.544	0.006751	0.003303
4.548	0.00464	0.004417
4.552	0.006052	0.004423
4.556	0.005494	0.004595
4.56	0.00732	0.00598
4.564	0.006656	0.00291
4.568	0.0046	0.004348
4.572	0.00613	0.004484
4.576	0.005723	0.004996
4.58	0.00774	0.00621
4.584	0.00703	0.003276
4.588	0.00476	0.004402
4.592	0.00629	0.004515
4.596	0.005659	0.004796
4.6	0.00766	0.00612
4.604	0.00697	0.003125
4.608	0.00482	0.00437
4.612	0.006413	0.004435
4.616	0.005749	0.004784
4.62	0.00783	0.0061
4.624	0.00707	0.003162
4.628	0.004916	0.004346
4.632	0.006449	0.004565
4.636	0.005886	0.004667
4.64	0.0077	0.00613
4.644	0.00714	0.003168
4.648	0.00489	0.00458
4.652	0.006366	0.004529
4.656	0.005736	0.004831
4.66	0.00781	0.00597
4.664	0.00704	0.00308
4.668	0.00484	0.004466
4.672	0.006233	0.004422
4.676	0.005763	0.00475
4.68	0.0077	0.00605
4.684	0.00702	0.00292
4.688	0.004915	0.004294
4.692	0.006317	0.004378
4.696	0.005658	0.004636
4.7	0.0077	0.00603
4.704	0.00701	0.00311
4.708	0.004962	0.004511
4.712	0.006271	0.004584
4.716	0.005673	0.00499
4.72	0.00763	0.0062
4.724	0.007	0.003179
4.728	0.004913	0.004439
4.732	0.006411	0.004359
4.736	0.005695	0.004583
4.74	0.00765	0.00588
4.744	0.00691	0.0029
4.748	0.00482	0.004326
4.752	0.006274	0.004434
4.756	0.005586	0.004653
4.76	0.00759	0.006
4.764	0.006844	0.00306
4.768	0.00467	0.004423
4.772	0.006182	0.004602
4.776	0.005581	0.004857
4.78	0.00758	0.00609
4.784	0.006877	0.00287
4.788	0.00476	0.004306
4.792	0.006267	0.004438
4.796	0.00562	0.004629
4.8	0.00764	0.00602
4.804	0.00709	0.00291
4.808	0.00485	0.00433
4.812	0.006298	0.004454
4.816	0.005631	0.004849
4.82	0.006079	0.00606
4.824	0.005009	0.00308
4.828	0.00281	0.004495
4.832	0.00448	0.004447
4.836	0.00396	0.004518
4.84	0.0060031	0.00603
4.844	0.005336	0.003
4.848	0.00321	0.004379
4.852	0.00465	0.004403
4.856	0.00426	0.004856
4.86	0.00773	0.00604
4.864	0.00727	0.00306
4.868	0.005126	0.00439
4.872	0.006476	0.004485
4.876	0.005658	0.0049
4.88	0.00757	0.00603
4.884	0.006857	0.003148
4.888	0.00456	0.004295
4.892	0.00590366	0.004307
4.896	0.005277	0.004831
4.9	0.00721	0.00611
4.904	0.006544	0.00295
4.908	0.0044	0.00432
4.912	0.0058778	0.004423
4.916	0.005252	0.004689
4.92	0.00705	0.00581
4.924	0.006488	0.00304
4.928	0.00431	0.004356
4.932	0.005766	0.0044
4.936	0.005329	0.004723
4.94	0.00714	0.00604
4.944	0.006529	0.00299
4.948	0.00446	0.00437
4.952	0.0058401	0.00457
4.956	0.005195	0.004954
4.96	0.00709	0.00602
4.964	0.00653	0.00306
4.968	0.00423	0.004495
4.972	0.005711	0.004543
4.976	0.00508	0.004964
4.98	0.00701	0.006
4.984	0.006369	0.00295
4.988	0.00426	0.004382
4.992	0.00565	0.004612
4.996	0.005113	0.00514
5	0.00701	0.00635
5.004	0.006541	0.003174
5.008	0.00429	0.00467
5.012	0.00576	0.004645
5.016	0.005074	0.005077
5.02	0.00701	0.00628
5.024	0.006367	0.003222
5.028	0.00416	0.004553
5.032	0.005695	0.004636
5.036	0.005032	0.005085
5.04	0.00694	0.00628
5.044	0.006162	0.003333
5.048	0.004	0.004696
5.052	0.005553	0.004604
5.056	0.004913	0.00514
5.06	0.006874	0.00634
5.064	0.00633	0.003283
5.068	0.00413	0.004721
5.072	0.005552	0.004693
5.076	0.004993	0.005073
5.08	0.006902	0.00631
5.084	0.006175	0.003159
5.088	0.00369	0.004644
5.092	0.005348	0.00458
5.096	0.004918	0.005061
5.1	0.006787	0.00631
5.104	0.006162	0.003169
5.108	0.00394	0.004749
5.112	0.005519	0.004933
5.116	0.004934	0.00529
5.12	0.006769	0.00628
5.124	0.006111	0.003178
5.128	0.00381	0.004599
5.132	0.005352	0.004554
5.136	0.00463	0.004899
5.14	0.00669	0.00603
5.144	0.006182	0.00297
5.148	0.00387	0.00457
5.152	0.00519	0.004507
5.156	0.00477	0.004885
5.16	0.006596	0.00611
5.164	0.0059194	0.00303
5.168	0.00351	0.004585
5.172	0.005232	0.004656
5.176	0.00472	0.004926
5.18	0.006642	0.00601
5.184	0.006014	0.00302
5.188	0.00385	0.004472
5.192	0.005392	0.004404
5.196	0.00481	0.004853
5.2	0.006661	0.00585
5.204	0.006125	0.00292
5.208	0.00393	0.004284
5.212	0.005319	0.004549
5.216	0.00468	0.004935
5.22	0.006664	0.00603
5.224	0.006071	0.00306
5.228	0.00382	0.00448
5.232	0.005162	0.004371
5.236	0.00448	0.004764
5.24	0.006468	0.00594
5.244	0.0059516	0.00284
5.248	0.00374	0.0041831
5.252	0.005167	0.004348
5.256	0.00456	0.004612
5.26	0.006431	0.00567
5.264	0.0058811	0.00266
5.268	0.00371	0.004288
5.272	0.005228	0.004396
5.276	0.00454	0.004677
5.28	0.006532	0.00598
5.284	0.0058971	0.003429
5.288	0.00367	0.004369
5.292	0.005246	0.004439
5.296	0.00463	0.004798
5.3	0.006607	0.00579
5.304	0.006018	0.00266
5.308	0.00373	0.0040501
5.312	0.005211	0.00425
5.316	0.0046	0.004746
5.32	0.006348	0.00582
5.324	0.005796	0.00277
5.328	0.00356	0.004375
5.332	0.005148	0.004489
5.336	0.00442	0.004679
5.34	0.00634	0.00572
5.344	0.005778	0.00265
5.348	0.00349	0.004337
5.352	0.005049	0.004271
5.356	0.00454	0.004728
5.36	0.006397	0.00586
5.364	0.005806	0.00275
5.368	0.00346	0.004263
5.372	0.00506	0.004237
5.376	0.00445	0.004619
5.38	0.006445	0.00571
5.384	0.005797	0.00285
5.388	0.00339	0.004494
5.392	0.00496	0.004357
5.396	0.00431	0.004716
5.4	0.006231	0.00579
5.404	0.005751	0.00268
5.408	0.00344	0.004249
5.412	0.004919	0.004371
5.416	0.00444	0.004697
5.42	0.006317	0.00577
5.424	0.005687	0.00296
5.428	0.00346	0.004385
5.432	0.00494	0.004284
5.436	0.00428	0.004693
5.44	0.006164	0.00579
5.444	0.005662	0.003
5.448	0.00334	0.004441
5.452	0.00482	0.004456
5.456	0.00428	0.004793
5.46	0.006259	0.00594
5.464	0.005691	0.0029
5.468	0.00344	0.004357
5.472	0.00488	0.004346
5.476	0.00431	0.004852
5.48	0.006227	0.00575
5.484	0.005571	0.00264
5.488	0.00319	0.004417
5.492	0.00475	0.004422
5.496	0.00405	0.004733
5.5	0.006056	0.00574
5.504	0.005489	0.00279
5.508	0.00324	0.004205
5.512	0.00466	0.004285
5.516	0.00417	0.004831
5.52	0.006069	0.00605
5.524	0.005445	0.00275
5.528	0.00318	0.004285
5.532	0.00483	0.004279
5.536	0.00418	0.004704
5.54	0.006179	0.00575
5.544	0.005584	0.00258
5.548	0.0033	0.004214
5.552	0.00464	0.004308
5.556	0.0041	0.004817
5.56	0.006106	0.00584
5.564	0.005533	0.00267
5.568	0.00301	0.004245
5.572	0.0046	0.004461
5.576	0.00403	0.004807
5.58	0.0059432	0.00574
5.584	0.005448	0.00267
5.588	0.0031	0.0041438
5.592	0.0047	0.004419
5.596	0.00382	0.004873
5.6	0.0059253	0.00551
5.604	0.005396	0.00251
5.608	0.00325	0.0040132
5.612	0.00467	0.0041457
5.616	0.0038	0.004746
5.62	0.0059351	0.00565
5.624	0.005368	0.00263
5.628	0.00314	0.004245
5.632	0.00469	0.004254
5.636	0.00392	0.004694
5.64	0.0059584	0.00576
5.644	0.005419	0.00269
5.648	0.00312	0.0040766
5.652	0.00469	0.004237
5.656	0.00405	0.004634
5.66	0.0059709	0.00549
5.664	0.005466	0.00245
5.668	0.00326	0.0041324
5.672	0.00472	0.00428
5.676	0.00412	0.004596
5.68	0.006066	0.00546
5.684	0.005435	0.00239
5.688	0.00317	0.004073
5.692	0.00472	0.00415
5.696	0.00411	0.004548
5.7	0.00611	0.00554
5.704	0.005544	0.00244
5.708	0.00332	0.003973
5.712	0.00485	0.003977
5.716	0.00428	0.004494
5.72	0.006062	0.00539
5.724	0.005564	0.00237
5.728	0.00324	0.003981
5.732	0.00485	0.003983
5.736	0.00421	0.004507
5.74	0.006071	0.00563
5.744	0.005468	0.00241
5.748	0.00311	0.00391
5.752	0.00465	0.0040229
5.756	0.00395	0.004388
5.76	0.00605	0.00536
5.764	0.005622	0.00229
5.768	0.00335	0.003904
5.772	0.00484	0.003894
5.776	0.00443	0.004265
5.78	0.006359	0.00529
5.784	0.005739	0.00228
5.788	0.00324	0.0040171
5.792	0.00481	0.0041423
5.796	0.00417	0.004551
5.8	0.006197	0.00551
5.804	0.005667	0.0024
5.808	0.00336	0.003913
5.812	0.00487	0.003901
5.816	0.00422	0.004291
5.82	0.006238	0.005046
5.824	0.005784	0.00213
5.828	0.00356	0.003794
5.832	0.005101	0.003812
5.836	0.00438	0.004236
5.84	0.006279	0.00526
5.844	0.0058329	0.00223
5.848	0.00345	0.003988
5.852	0.00494	0.00409485
5.856	0.00432	0.004535
5.86	0.006189	0.00526
5.864	0.005748	0.00221
5.868	0.00335	0.003899
5.872	0.00483	0.003719
5.876	0.00435	0.004355
5.88	0.006197	0.00522
5.884	0.005761	0.00221
5.888	0.00352	0.003652
5.892	0.004996	0.003586
5.896	0.00445	0.004213
5.9	0.006362	0.00534
5.904	0.0058331	0.0025
5.908	0.00345	0.003943
5.912	0.004962	0.003929
5.916	0.0045	0.004277
5.92	0.006342	0.00528
5.924	0.0058296	0.00207
5.928	0.00352	0.00385
5.932	0.004961	0.00385
5.936	0.00444	0.004299
5.94	0.006455	0.0052
5.944	0.006013	0.00198
5.948	0.00366	0.00361
5.952	0.004979	0.003779
5.956	0.00432	0.004394
5.96	0.006342	0.00526
5.964	0.0058982	0.00224
5.968	0.00358	0.003954
5.972	0.00504	0.0039944
5.976	0.00443	0.004246
5.98	0.006326	0.00517
5.984	0.005867	0.00212
5.988	0.00367	0.003821
5.992	0.005097	0.003843
5.996	0.00459	0.004236
6	0.006434	0.00521
6.004	0.0058585	0.00219
6.008	0.00363	0.003752
6.012	0.004956	0.003693
6.016	0.00458	0.004237
6.02	0.00644	0.00513
6.024	0.006005	0.00226
6.028	0.00358	0.003894
6.032	0.005128	0.003845
6.036	0.00448	0.004263
6.04	0.006395	0.00514
6.044	0.0059652	0.00228
6.048	0.00365	0.003775
6.052	0.005068	0.003689
6.056	0.00446	0.004196
6.06	0.006416	0.00515
6.064	0.006098	0.00207
6.068	0.0037	0.003754
6.072	0.005215	0.003805
6.076	0.00477	0.004364
6.08	0.006561	0.00517
6.084	0.0059949	0.00225
6.088	0.00385	0.003863
6.092	0.005085	0.003828
6.096	0.00455	0.004384
6.1	0.006551	0.00518
6.104	0.006093	0.00237
6.108	0.00375	0.003784
6.112	0.005102	0.003757
6.116	0.00474	0.004194
6.12	0.006475	0.00508
6.124	0.00604	0.0023
6.128	0.00379	0.003856
6.132	0.00531	0.003824
6.136	0.00461	0.004342
6.14	0.006434	0.00528
6.144	0.006049	0.00243
6.148	0.00365	0.003923
6.152	0.00511	0.003759
6.156	0.00464	0.004204
6.16	0.006463	0.0052
6.164	0.006108	0.00237
6.168	0.00379	0.003986
6.172	0.005244	0.00388
6.176	0.0048	0.004191
6.18	0.006583	0.005008
6.184	0.00602	0.00215
6.188	0.00379	0.003721
6.192	0.005117	0.003785
6.196	0.0047	0.004307
6.2	0.006402	0.00518
6.204	0.0059955	0.0023
6.208	0.00362	0.003941
6.212	0.005017	0.00382
6.216	0.00443	0.004217
6.22	0.006249	0.00512
6.224	0.0058556	0.00185
6.228	0.00367	0.003471
6.232	0.005183	0.003698
6.236	0.00464	0.004213
6.24	0.006377	0.005006
6.244	0.0058926	0.00214
6.248	0.00362	0.003834
6.252	0.005022	0.003782
6.256	0.00447	0.004423
6.26	0.006301	0.0052
6.264	0.005691	0.00215
6.268	0.00321	0.003854
6.272	0.00491	0.003964
6.276	0.00429	0.00431
6.28	0.006328	0.00499
6.284	0.0059566	0.00208
6.288	0.0035	0.003456
6.292	0.00488	0.003507
6.296	0.00422	0.00409932
6.3	0.006086	0.004944
6.304	0.005757	0.00189
6.308	0.00343	0.003817
6.312	0.00491	0.00379
6.316	0.00432	0.00426
6.32	0.006221	0.00517
6.324	0.005739	0.00223
6.328	0.00345	0.003715
6.332	0.00486	0.003696
6.336	0.00418	0.0041391
6.34	0.006079	0.005045
6.344	0.005592	0.00205
6.348	0.00323	0.003787
6.352	0.00473	0.003582
6.356	0.00425	0.0040591
6.36	0.006146	0.004934
6.364	0.005746	0.00216
6.368	0.00336	0.003974
6.372	0.00477	0.00396
6.376	0.00413	0.004324
6.38	0.006094	0.005041
6.384	0.005653	0.00214
6.388	0.00334	0.003729
6.392	0.0048	0.00379
6.396	0.00396	0.004188
6.4	0.0059515	0.0051
6.404	0.005626	0.00227
6.408	0.00323	0.003769
6.412	0.00463	0.003705
6.416	0.00413	0.004396
6.42	0.006089	0.00514
6.424	0.005654	0.00217
6.428	0.00317	0.003788
6.432	0.00477	0.003877
6.436	0.00421	0.004202
6.44	0.006101	0.00517
6.444	0.005618	0.00224
6.448	0.00317	0.00396
6.452	0.00472	0.00382
6.456	0.00409	0.00426
6.46	0.006013	0.005031
6.464	0.005646	0.00222
6.468	0.00321	0.003852
6.472	0.00477	0.003812
6.476	0.00418	0.004229
6.48	0.006061	0.00503
6.484	0.005781	0.00224
6.488	0.00346	0.003906
6.492	0.00482	0.003919
6.496	0.00419	0.004339
6.5	0.005985	0.005089
6.504	0.005575	0.00223
6.508	0.00318	0.003924
6.512	0.00464	0.003932
6.516	0.00402	0.00438
6.52	0.0059636	0.00527
6.524	0.005625	0.00237
6.528	0.00332	0.0040137
6.532	0.0048	0.003855
6.536	0.00423	0.004348
6.54	0.006016	0.00526
6.544	0.005573	0.00235
6.548	0.00331	0.0040048
6.552	0.00471	0.003955
6.556	0.00402	0.00438
6.56	0.0059631	0.0052
6.564	0.0056	0.00229
6.568	0.00317	0.003917
6.572	0.00476	0.003932
6.576	0.00423	0.00446
6.58	0.0059955	0.00524
6.584	0.005689	0.00223
6.588	0.00332	0.003866
6.592	0.00482	0.003874
6.596	0.00426	0.004605
6.6	0.006132	0.00537
6.604	0.005708	0.00236
6.608	0.00335	0.003925
6.612	0.00479	0.0040577
6.616	0.00406	0.004631
6.62	0.0060088	0.00533
6.624	0.005498	0.00241
6.628	0.00324	0.0040515
6.632	0.0046	0.003959
6.636	0.00403	0.004458
6.64	0.0060017	0.00533
6.644	0.005676	0.00242
6.648	0.00316	0.0040692
6.652	0.00471	0.0041056
6.656	0.00421	0.004622
6.66	0.006124	0.00529
6.664	0.005754	0.00254
6.668	0.00334	0.004212
6.672	0.00484	0.004274
6.676	0.00426	0.004714
6.68	0.006256	0.00533
6.684	0.005708	0.00259
6.688	0.00324	0.0040092
6.692	0.00481	0.0040777
6.696	0.00415	0.004644
6.7	0.006153	0.00532
6.704	0.005774	0.00237
6.708	0.00348	0.0041623
6.712	0.004936	0.004229
6.716	0.00436	0.004903
6.72	0.006112	0.00537
6.724	0.005772	0.00233
6.728	0.00338	0.00399
6.732	0.005048	0.0039987
6.736	0.0045	0.004621
6.74	0.006212	0.00531
6.744	0.00590898	0.00235
6.748	0.00372	0.003984
6.752	0.00502	0.004073
6.756	0.00428	0.004586
6.76	0.006247	0.00529
6.764	0.0059566	0.00253
6.768	0.00355	0.004216
6.772	0.004942	0.004238
6.776	0.00449	0.004759
6.78	0.006305	0.00533
6.784	0.006058	0.00231
6.788	0.00385	0.0041622
6.792	0.005093	0.0041091
6.796	0.00459	0.00473
6.8	0.006337	0.00527
6.804	0.006031	0.00236
6.808	0.00372	0.003947
6.812	0.005042	0.0041295
6.816	0.0045	0.004639
6.82	0.006228	0.00531
6.824	0.0059249	0.00232
6.828	0.00352	0.0040341
6.832	0.00489	0.0040577
6.836	0.00445	0.00451
6.84	0.006432	0.00522
6.844	0.006155	0.00239
6.848	0.00387	0.004231
6.852	0.005222	0.004411
6.856	0.0046	0.004885
6.86	0.006337	0.00528
6.864	0.0059614	0.00251
6.868	0.00354	0.0040497
6.872	0.005038	0.004237
6.876	0.00434	0.004768
6.88	0.006303	0.00543
6.884	0.005945	0.00246
6.888	0.00365	0.004204
6.892	0.005045	0.004219
6.896	0.00451	0.004792
6.9	0.006389	0.0055
6.904	0.006064	0.00252
6.908	0.00364	0.004201
6.912	0.004945	0.004399
6.916	0.00437	0.004839
6.92	0.006135	0.00545
6.924	0.0059229	0.00253
6.928	0.00362	0.004351
6.932	0.005059	0.004522
6.936	0.00455	0.004904
6.94	0.006292	0.0054
6.944	0.0058884	0.00247
6.948	0.00377	0.004415
6.952	0.005076	0.004447
6.956	0.00429	0.005016
6.96	0.006009	0.00569
6.964	0.005771	0.00275
6.968	0.00355	0.004417
6.972	0.004964	0.004547
6.976	0.00435	0.005046
6.98	0.006113	0.00547
6.984	0.0058448	0.00257
6.988	0.00341	0.00426
6.992	0.00484	0.004456
6.996	0.00436	0.004968
7	0.006131	0.00562
7.004	0.0058428	0.00258
7.008	0.00357	0.004244
7.012	0.0049	0.004479
7.016	0.00431	0.005032
7.02	0.006195	0.00552
7.024	0.0058877	0.00272
7.028	0.00365	0.004306
7.032	0.004922	0.004395
7.036	0.00432	0.004874
7.04	0.00611	0.00545
7.044	0.0058224	0.00247
7.048	0.00353	0.004212
7.052	0.00484	0.004273
7.056	0.00418	0.004866
7.06	0.00615	0.00542
7.064	0.0058537	0.00258
7.068	0.0035	0.004192
7.072	0.00482	0.004345
7.076	0.00416	0.004809
7.08	0.006139	0.00529
7.084	0.0059257	0.00241
7.088	0.00355	0.004213
7.092	0.004928	0.004206
7.096	0.00435	0.004687
7.1	0.006151	0.00518
7.104	0.0058579	0.00246
7.108	0.00354	0.004181
7.112	0.0049	0.004333
7.116	0.00415	0.004889
7.12	0.006075	0.00538
7.124	0.0058128	0.00261
7.128	0.0034	0.004336
7.132	0.004943	0.0041283
7.136	0.00438	0.004722
7.14	0.00615	0.00522
7.144	0.0058	0.00235
7.148	0.00351	0.0040069
7.152	0.00481	0.0040738
7.156	0.00426	0.004521
7.16	0.00607	0.00525
7.164	0.005805	0.00248
7.168	0.00329	0.004248
7.172	0.0048	0.004287
7.176	0.0042	0.004871
7.18	0.006071	0.00517
7.184	0.0058753	0.00228
7.188	0.00348	0.00406
7.192	0.004956	0.004209
7.196	0.00443	0.004836
7.2	0.006148	0.00516
7.204	0.005752	0.00225
7.208	0.00334	0.003911
7.212	0.00478	0.0041814
7.216	0.00421	0.004861
7.22	0.0060008	0.00528
7.224	0.005799	0.00249
7.228	0.00328	0.004206
7.232	0.00473	0.0041848
7.236	0.00422	0.004845
7.24	0.006023	0.00529
7.244	0.0058391	0.00237
7.248	0.00336	0.0040641
7.252	0.00473	0.0041557
7.256	0.00419	0.004823
7.26	0.006076	0.00513
7.264	0.005754	0.00234
7.268	0.00337	0.0040447
7.272	0.00478	0.0041141
7.276	0.00435	0.004611
7.28	0.006133	0.00517
7.284	0.0058273	0.00252
7.288	0.00328	0.0040234
7.292	0.00481	0.0041291
7.296	0.00417	0.004807
7.3	0.0059972	0.00524
7.304	0.005783	0.00243
7.308	0.00357	0.00398
7.312	0.00496	0.0041666
7.316	0.00434	0.004762
7.32	0.006068	0.005059
7.324	0.00590911	0.00206
7.328	0.00344	0.003956
7.332	0.00489	0.004369
7.336	0.00427	0.00474
7.34	0.0059866	0.0051
7.344	0.005724	0.00239
7.348	0.00362	0.0040722
7.352	0.005015	0.004206
7.356	0.00439	0.004915
7.36	0.006255	0.00521
7.364	0.0059732	0.00227
7.368	0.00355	0.003881
7.372	0.004941	0.0041274
7.376	0.00438	0.004812
7.38	0.00619	0.00521
7.384	0.006026	0.00219
7.388	0.00363	0.0039944
7.392	0.005028	0.003969
7.396	0.00467	0.004413
7.4	0.006395	0.00513
7.404	0.0059334	0.00249
7.408	0.00348	0.00408329
7.412	0.00487	0.004207
7.416	0.00438	0.004816
7.42	0.006101	0.00516
7.424	0.0059222	0.00227
7.428	0.00356	0.0039931
7.432	0.004992	0.00409701
7.436	0.00431	0.004725
7.44	0.00615	0.005059
7.444	0.006042	0.00231
7.448	0.00359	0.0040059
7.452	0.005058	0.0040428
7.456	0.00434	0.004597
7.46	0.006123	0.004917
7.464	0.0059511	0.0022
7.468	0.00347	0.00395
7.472	0.004914	0.003959
7.476	0.00435	0.004512
7.48	0.006176	0.00498
7.484	0.0059293	0.00228
7.488	0.00364	0.003936
7.492	0.00511	0.003882
7.496	0.00451	0.004276
7.5	0.006156	0.004824
7.504	0.005796	0.00228
7.508	0.00347	0.003665
7.512	0.004966	0.003877
7.516	0.0045	0.004359
7.52	0.006239	0.005044
7.524	0.0059699	0.00235
7.528	0.00347	0.0040492
7.532	0.00482	0.003937
7.536	0.00414	0.004567
7.54	0.006171	0.004932
7.544	0.006057	0.0022
7.548	0.0036	0.003851
7.552	0.00489	0.003888
7.556	0.00423	0.00429
7.56	0.006142	0.004747
7.564	0.0058798	0.00197
7.568	0.0035	0.00379
7.572	0.004953	0.003771
7.576	0.0044	0.004402
7.58	0.006148	0.004722
7.584	0.00604	0.00216
7.588	0.00359	0.003883
7.592	0.0048	0.003874
7.596	0.00435	0.004374
7.6	0.00613	0.004732
7.604	0.00590783	0.00208
7.608	0.00338	0.003733
7.612	0.00486	0.003669
7.616	0.00408	0.0041656
7.62	0.0059236	0.004513
7.624	0.0059233	0.00204
7.628	0.00352	0.003807
7.632	0.00482	0.003809
7.636	0.00423	0.00447
7.64	0.006027	0.004935
7.644	0.0058845	0.00214
7.648	0.00357	0.003855
7.652	0.0047	0.003796
7.656	0.00428	0.00431
7.66	0.0059666	0.004659
7.664	0.005786	0.0019
7.668	0.00334	0.00364
7.672	0.00475	0.003642
7.676	0.0041	0.0041266
7.68	0.0058427	0.004627
7.684	0.005791	0.00184
7.688	0.00338	0.003402
7.692	0.0047	0.003636
7.696	0.00428	0.004396
7.7	0.0059338	0.0048
7.704	0.005599	0.00206
7.708	0.00334	0.003775
7.712	0.00469	0.003725
7.716	0.00415	0.004265
7.72	0.0058391	0.004572
7.724	0.005655	0.00166
7.728	0.00323	0.003549
7.732	0.00462	0.003666
7.736	0.00378	0.004211
7.74	0.005767	0.004757
7.744	0.005612	0.00201
7.748	0.00322	0.003663
7.752	0.00445	0.003743
7.756	0.0039	0.0041889
7.76	0.005803	0.004697
7.764	0.00565	0.00206
7.768	0.0032	0.003665
7.772	0.00454	0.003738
7.776	0.00393	0.004211
7.78	0.005769	0.004501
7.784	0.00557	0.00167
7.788	0.00312	0.003513
7.792	0.00448	0.003652
7.796	0.00394	0.0041548
7.8	0.005774	0.004667
7.804	0.005525	0.00186
7.808	0.00306	0.003618
7.812	0.00448	0.003768
7.816	0.00389	0.00421
7.82	0.005628	0.00456
7.824	0.00536	0.00199
7.828	0.00301	0.003684
7.832	0.00436	0.003624
7.836	0.00384	0.004228
7.84	0.005545	0.004657
7.844	0.005565	0.00179
7.848	0.00305	0.003497
7.852	0.00432	0.00357
7.856	0.00369	0.004237
7.86	0.005517	0.004656
7.864	0.005268	0.00184
7.868	0.0027	0.003684
7.872	0.00416	0.003832
7.876	0.00338	0.004395
7.88	0.005292	0.00469
7.884	0.005238	0.00196
7.888	0.00274	0.003566
7.892	0.00413	0.00366
7.896	0.00359	0.00425
7.9	0.005356	0.004502
7.904	0.005175	0.00178
7.908	0.00261	0.003509
7.912	0.00412	0.003629
7.916	0.00355	0.004277
7.92	0.005389	0.004697
7.924	0.005136	0.00188
7.928	0.00254	0.003825
7.932	0.00405	0.003784
7.936	0.0034	0.004239
7.94	0.005257	0.004629
7.944	0.005113	0.00195
7.948	0.00252	0.003649
7.952	0.0038	0.003704
7.956	0.00347	0.0041162
7.96	0.005319	0.004407
7.964	0.005188	0.00178
7.968	0.00259	0.003502
7.972	0.004	0.003624
7.976	0.00335	0.004231
7.98	0.005244	0.004537
7.984	0.005031	0.00183
7.988	0.00267	0.00364
7.992	0.00381	0.003774
7.996	0.00325	0.00429
[truncated: 63,896 more rows]

## Sheet: Figure 2h
Time (s)	Ui (V) (macro features)	Ui (V) (micro features)
104.308	0.46216	-0.00485
104.312	0.46217	-0.00728
104.316	0.46217	-0.00686
104.32	0.46217	-0.00246
104.324	0.46217	0.00108
104.328	0.46218	0.00127
104.332	0.46218	0.00194
104.336	0.46218	0.00232
104.34	0.46218	0.00301
104.344	0.46219	0.00353
104.348	0.46219	0.00198
104.352	0.46219	0.00148
104.356	0.46219	0.00098
104.36	0.4622	0.00117
104.364	0.4622	0.00156
104.368	0.4622	9.87e-05
104.372	0.4622	-2.11e-05
104.376	0.46221	-0.000201
104.38	0.46221	0.000298
104.384	0.46221	0.000868
104.388	0.46221	-0.000515
104.392	0.46222	-0.000664
104.396	0.46222	-0.00072
104.4	0.46222	-0.000427
104.404	0.46222	-0.000133
104.408	0.46223	-0.00171
104.412	0.46223	-0.002
104.416	0.46223	-0.0028
104.42	0.46223	-0.00218
104.424	0.46224	-0.000739
104.428	0.46224	-0.000701
104.432	0.46224	0.000604
104.436	0.46224	0.00131
104.44	0.46225	0.00223
104.444	0.46225	0.00321
104.448	0.46225	0.00244
104.452	0.46225	0.00323
104.456	0.46226	0.00369
104.46	0.46226	0.00418
104.464	0.46226	0.0043
104.468	0.46226	0.00197
104.472	0.46227	0.000572
104.476	0.46227	-0.00152
104.48	0.46227	-0.00476
104.484	0.46227	-0.00871
104.488	0.46228	-0.01175
104.492	0.46228	-0.00828
104.496	0.46228	-0.00364
104.5	0.46228	9.68e-05
104.504	0.46229	0.00232
104.508	0.46229	0.00195
104.512	0.46229	0.00266
104.516	0.46229	0.00287
104.52	0.4623	0.00323
104.524	0.4623	0.00343
104.528	0.4623	0.00141
104.532	0.4623	0.000934
104.536	0.46231	0.000565
104.54	0.46231	0.000822
104.544	0.46231	0.00128
104.548	0.46231	-4.89e-05
104.552	0.46232	-3.43e-05
104.556	0.46232	4.99e-06
104.56	0.46232	0.000516
104.564	0.46232	0.00095
104.568	0.46233	-0.000588
104.572	0.46233	-0.000838
104.576	0.46233	-0.00116
104.58	0.46233	-0.000956
104.584	0.46234	-0.000831
104.588	0.46234	-0.00269
104.592	0.46234	-0.00336
104.596	0.46234	-0.00288
104.6	0.46235	-0.000302
104.604	0.46235	0.00191
104.608	0.46235	0.00194
104.612	0.46235	0.00307
104.616	0.46236	0.0036
104.62	0.46236	0.00422
104.624	0.46236	0.00439
104.628	0.46236	0.00255
104.632	0.46237	0.00194
104.636	0.46237	0.000776
104.64	0.46237	-0.000383
104.644	0.46237	-0.0019
104.648	0.46238	-0.0056
104.652	0.46238	-0.00945
104.656	0.46238	-0.00787
104.66	0.46239	-0.00293
104.664	0.46239	0.000282
104.668	0.46239	0.000414
104.672	0.46239	0.00146
104.676	0.4624	0.00196
104.68	0.4624	0.00278
104.684	0.4624	0.00337
104.688	0.4624	0.00175
104.692	0.46241	0.00141
104.696	0.46241	0.000779
104.7	0.46241	0.00092
104.704	0.46241	0.00139
104.708	0.46242	-0.000205
104.712	0.46242	-0.000163
104.716	0.46242	-0.000184
104.72	0.46242	0.000263
104.724	0.46243	0.000842
104.728	0.46243	-0.00058
104.732	0.46243	-0.000563
104.736	0.46243	-0.000632
104.74	0.46244	-0.000274
104.744	0.46244	4.19e-05
104.748	0.46244	-0.00148
104.752	0.46244	-0.00151
104.756	0.46245	-0.00179
104.76	0.46245	-0.00143
104.764	0.46245	0.000415
104.768	0.46245	0.000534
104.772	0.46246	0.00158
104.776	0.46246	0.00185
104.78	0.46246	0.00254
104.784	0.46246	0.00334
104.788	0.46247	0.00202
104.792	0.46247	0.00185
104.796	0.46247	0.0012
104.8	0.46247	0.000888
104.804	0.46248	0.000225
104.808	0.46248	-0.00252
104.812	0.46248	-0.00411
104.816	0.46248	-0.00665
104.82	0.46249	-0.00895
104.824	0.46249	-0.0071
104.828	0.46249	-0.00319
104.832	0.46249	0.00044
104.836	0.4625	0.00229
104.84	0.4625	0.00365
104.844	0.4625	0.00432
104.848	0.4625	0.00277
104.852	0.46251	0.00273
104.856	0.46251	0.00229
104.86	0.46251	0.00221
104.864	0.46251	0.00213
104.868	0.46252	0.000303
104.872	0.46252	0.000344
104.876	0.46252	0.000195
104.88	0.46253	0.000651
104.884	0.46253	0.00113
104.888	0.46253	-0.000355
104.892	0.46253	-0.000154
104.896	0.46254	-0.000289
104.9	0.46254	5.58e-06
104.904	0.46254	0.000229
104.908	0.46254	-0.00136
104.912	0.46255	-0.00165
104.916	0.46255	-0.0021
104.92	0.46255	-0.00252
104.924	0.46255	-0.00238
104.928	0.46256	-0.00228
104.932	0.46256	-0.000253
104.936	0.46256	0.000924
104.94	0.46256	0.00198
104.944	0.46257	0.0029
104.948	0.46257	0.00169
104.952	0.46257	0.002
104.956	0.46257	0.00194
104.96	0.46258	0.00246
104.964	0.46258	0.00272
104.968	0.46258	0.000903
104.972	0.46258	0.00065
104.976	0.46259	0.000485
104.98	0.46259	0.000521
104.984	0.46259	-0.000276
104.988	0.46259	-0.00363
104.992	0.4626	-0.00502
104.996	0.4626	-0.00821
105	0.4626	-0.00565
105.004	0.4626	-0.00142
105.008	0.46261	-0.000404
105.012	0.46261	0.00113
105.016	0.46261	0.00178
105.02	0.46261	0.00273
105.024	0.46261	0.00332
105.028	0.46262	0.00178
105.032	0.46262	0.00178
105.036	0.46262	0.00115
105.04	0.46262	0.00129
105.044	0.46263	0.00149
105.048	0.46263	-0.000217
105.052	0.46263	-8.25e-05
105.056	0.46263	-0.000219
105.06	0.46264	0.00025
105.064	0.46264	0.000586
105.068	0.46264	-0.00108
105.072	0.46264	-0.00107
105.076	0.46265	-0.00125
105.08	0.46265	-0.000776
105.084	0.46265	-0.000361
105.088	0.46265	-0.0017
105.092	0.46266	-0.00114
105.096	0.46266	-0.00102
105.1	0.46266	0.000642
105.104	0.46266	0.00249
105.108	0.46266	0.00167
105.112	0.46267	0.00175
105.116	0.46267	0.00143
105.12	0.46267	0.00199
105.124	0.46267	0.00266
105.128	0.46268	0.0011
105.132	0.46268	0.000925
105.136	0.46268	0.000169
105.14	0.46268	0.000114
105.144	0.46269	-0.000398
105.148	0.46269	-0.00335
105.152	0.46269	-0.00599
105.156	0.46269	-0.00858
105.16	0.46269	-0.00924
105.164	0.4627	-0.00398
105.168	0.4627	-0.000917
105.172	0.4627	0.00178
105.176	0.4627	0.00278
105.18	0.46271	0.00386
105.184	0.46271	0.00447
105.188	0.46271	0.00287
105.192	0.46271	0.00273
105.196	0.46272	0.00205
105.2	0.46272	0.00193
105.204	0.46272	0.00189
105.208	0.46272	0.000143
105.212	0.46272	0.00021
105.216	0.46273	0.000213
105.22	0.46273	0.000648
105.224	0.46273	0.000903
105.228	0.46273	-0.000686
105.232	0.46273	-0.000432
105.236	0.46274	-0.000615
105.24	0.46274	-8.11e-05
105.244	0.46274	0.000248
105.248	0.46274	-0.00136
105.252	0.46275	-0.00122
105.256	0.46275	-0.00187
105.26	0.46275	-0.00104
105.264	0.46275	0.000674
105.268	0.46275	-1.77e-05
105.272	0.46276	0.000665
105.276	0.46276	0.000874
105.28	0.46276	0.00149
105.284	0.46276	0.00207
105.288	0.46276	0.00073
105.292	0.46277	0.00117
105.296	0.46277	0.0013
105.3	0.46277	0.00194
105.304	0.46277	0.00222
105.308	0.46278	0.000394
105.312	0.46278	-0.000141
105.316	0.46278	-0.00112
105.32	0.46278	-0.00151
105.324	0.46278	-0.0024
105.328	0.46279	-0.00568
105.332	0.46279	-0.009
105.336	0.46279	-0.00652
105.34	0.46279	-0.00141
105.344	0.46279	0.00172
105.348	0.4628	0.00156
105.352	0.4628	0.00239
105.356	0.4628	0.00255
105.36	0.4628	0.00313
105.364	0.4628	0.00354
105.368	0.46281	0.00176
105.372	0.46281	0.00151
105.376	0.46281	0.000961
105.38	0.46281	0.00133
105.384	0.46281	0.00156
105.388	0.46281	-0.000109
105.392	0.46282	5.38e-05
105.396	0.46282	-9.74e-05
105.4	0.46282	0.000355
105.404	0.46282	0.000554
105.408	0.46282	-0.00116
105.412	0.46283	-0.00117
105.416	0.46283	-0.00172
105.42	0.46283	-0.00116
105.424	0.46283	-0.000293
105.428	0.46283	-0.00112
105.432	0.46284	8.82e-05
105.436	0.46284	0.000263
105.44	0.46284	0.000964
105.444	0.46284	0.00136
105.448	0.46284	2.09e-05
105.452	0.46284	0.000705
105.456	0.46285	0.000985
105.46	0.46285	0.00187
105.464	0.46285	0.00249
105.468	0.46285	0.00123
105.472	0.46285	0.00147
105.476	0.46286	0.00107
105.48	0.46286	0.0011
105.484	0.46286	0.000749
105.488	0.46286	-0.00207
105.492	0.46286	-0.00391
105.496	0.46286	-0.00576
105.5	0.46287	-0.00771
105.504	0.46287	-0.008
105.508	0.46287	-0.00458
105.512	0.46287	-0.000667
105.516	0.46287	0.00133
105.52	0.46287	0.00294
105.524	0.46288	0.00397
105.528	0.46288	0.00254
105.532	0.46288	0.00288
105.536	0.46288	0.00256
105.54	0.46288	0.00273
105.544	0.46288	0.00246
105.548	0.46289	0.000583
105.552	0.46289	0.000716
105.556	0.46289	0.000431
105.56	0.46289	0.000919
105.564	0.46289	0.00104
105.568	0.46289	-0.000719
105.572	0.4629	-0.000649
105.576	0.4629	-0.00105
105.58	0.4629	-0.000804
105.584	0.4629	-0.000933
105.588	0.4629	-0.00256
105.592	0.4629	-0.00196
105.596	0.4629	-0.00136
105.6	0.46291	0.00047
105.604	0.46291	0.00146
105.608	0.46291	0.000293
105.612	0.46291	0.000877
105.616	0.46291	0.00105
105.62	0.46291	0.00198
105.624	0.46292	0.00237
105.628	0.46292	0.000675
105.632	0.46292	0.00106
105.636	0.46292	0.000747
105.64	0.46292	0.00128
105.644	0.46292	0.00142
105.648	0.46292	-0.000348
105.652	0.46293	-0.000459
105.656	0.46293	-0.00171
105.66	0.46293	-0.00264
105.664	0.46293	-0.00377
105.668	0.46293	-0.00694
105.672	0.46293	-0.00509
105.676	0.46293	-0.00198
105.68	0.46294	0.000691
105.684	0.46294	0.00208
105.688	0.46294	0.00124
105.692	0.46294	0.00201
105.696	0.46294	0.00202
105.7	0.46294	0.00275
105.704	0.46294	0.00289
105.708	0.46294	0.000894
105.712	0.46295	0.000952
105.716	0.46295	0.000463
105.72	0.46295	0.00101
105.724	0.46295	0.00122
105.728	0.46295	-0.000428
105.732	0.46295	-0.000153
105.736	0.46295	-0.000518
105.74	0.46295	-2.36e-05
105.744	0.46296	6.86e-05
105.748	0.46296	-0.00171
105.752	0.46296	-0.00143
105.756	0.46296	-0.00171
105.76	0.46296	-0.00116
105.764	0.46296	-0.00107
105.768	0.46296	-0.00219
105.772	0.46296	-0.000533
105.776	0.46297	0.000653
105.78	0.46297	0.00202
105.784	0.46297	0.00233
105.788	0.46297	0.000707
105.792	0.46297	0.0013
105.796	0.46297	0.00153
105.8	0.46297	0.00253
105.804	0.46297	0.00321
105.808	0.46297	0.00186
105.812	0.46298	0.00237
105.816	0.46298	0.00201
105.82	0.46298	0.00198
105.824	0.46298	0.000801
105.828	0.46298	-0.00282
105.832	0.46298	-0.00504
105.836	0.46298	-0.0072
105.84	0.46298	-0.01085
105.844	0.46298	-0.00816
105.848	0.46298	-0.00425
105.852	0.46299	-0.00023
105.856	0.46299	0.00174
105.86	0.46299	0.00351
105.864	0.46299	0.00437
105.868	0.46299	0.00294
105.872	0.46299	0.00317
105.876	0.46299	0.00253
105.88	0.46299	0.00261
105.884	0.46299	0.00229
105.888	0.46299	0.000329
105.892	0.46299	0.00063
105.896	0.463	0.000255
105.9	0.463	0.000861
105.904	0.463	0.00103
105.908	0.463	-0.000654
105.912	0.463	-0.000316
105.916	0.463	-0.00057
105.92	0.463	-9.92e-05
105.924	0.463	-9.57e-05
105.928	0.463	-0.0019
105.932	0.463	-0.00142
105.936	0.463	-0.00177
105.94	0.463	-0.00099
105.944	0.46301	-0.000369
105.948	0.46301	-0.00148
105.952	0.46301	0.000101
105.956	0.46301	0.0012
105.96	0.46301	0.0028
105.964	0.46301	0.00377
105.968	0.46301	0.00257
105.972	0.46301	0.00313
105.976	0.46301	0.00249
105.98	0.46301	0.00211
105.984	0.46301	0.000637
105.988	0.46301	-0.0029
105.992	0.46301	-0.00399
105.996	0.46301	-0.00459
106	0.46302	-0.00366
106.004	0.46302	-0.00335
106.008	0.46302	-0.00675
106.012	0.46302	-0.00381
106.016	0.46302	-0.00052
106.02	0.46302	0.00223
106.024	0.46302	0.00337
106.028	0.46302	0.0021
106.032	0.46302	0.00263
106.036	0.46302	0.00221
106.04	0.46302	0.00256
106.044	0.46302	0.00246
106.048	0.46302	0.000355
106.052	0.46302	0.000574
106.056	0.46302	0.000155
106.06	0.46302	0.000831
106.064	0.46302	0.00101
106.068	0.46302	-0.000588
106.072	0.46303	-0.000146
106.076	0.46303	-0.000427
106.08	0.46303	0.000106
106.084	0.46303	0.000236
106.088	0.46303	-0.0015
106.092	0.46303	-0.00106
106.096	0.46303	-0.00148
106.1	0.46303	-0.00116
106.104	0.46303	-0.00105
106.108	0.46303	-0.00179
106.112	0.46303	-0.000119
106.116	0.46303	0.000509
106.12	0.46303	0.00168
106.124	0.46303	0.00202
106.128	0.46303	0.000309
106.132	0.46303	0.000745
106.136	0.46303	0.000569
106.14	0.46303	0.00122
106.144	0.46303	0.00155
106.148	0.46303	0.000195
106.152	0.46303	0.000618
106.156	0.46303	0.000327
106.16	0.46303	0.000944
106.164	0.46303	0.000553
106.168	0.46303	-0.00192
106.172	0.46303	-0.00259
106.176	0.46303	-0.00586
106.18	0.46303	-0.009
106.184	0.46303	-0.00793
106.188	0.46303	-0.00324
106.192	0.46303	0.00104
106.196	0.46303	0.00262
106.2	0.46303	0.0041
106.204	0.46303	0.00456
106.208	0.46304	0.00306
106.212	0.46304	0.00332
106.216	0.46304	0.00267
106.22	0.46304	0.00271
106.224	0.46304	0.00217
106.228	0.46304	1.97e-05
106.232	0.46304	0.000243
106.236	0.46304	-0.000119
106.24	0.46304	0.000601
106.244	0.46304	0.000519
106.248	0.46304	-0.00132
106.252	0.46304	-0.000958
106.256	0.46304	-0.00117
106.26	0.46304	-0.000304
106.264	0.46304	-0.000105
106.268	0.46304	-0.00185
106.272	0.46304	-0.0011
106.276	0.46304	-0.000768
106.28	0.46304	0.000595
106.284	0.46304	0.00161
106.288	0.46304	0.000468
106.292	0.46304	0.00109
106.296	0.46304	0.000712
106.3	0.46304	0.00132
106.304	0.46304	0.00143
106.308	0.46304	-9.2e-05

## Sheet: Figure 3a
Slipping velocity (mm/s)	Up_Bakelite(V)	Up_PE(V)	Up_PA(V)	Up_PEEK(V)	Up_PPS(V)
0	0.42416	0.4063	0.40448	0.31776	0.30922
5	0.85067	0.73392	0.72372	0.62682	0.62739
10	0.93879	0.82355	0.81779	0.68191	0.67747
15	0.96801	0.892	0.85798	0.71294	0.70617
20	0.98139	0.92	0.87533	0.72806	0.72207
30	0.99924	0.95463	0.88754	0.74631	0.74008
50	1.01923	0.99593	0.91177	0.77457	0.75269

## Sheet: Figure 3b
Time(s)	Umacro(V)
0.002	0.00049129
0.004	0.000533603
0.006	0.000541831
0.008	0.000543116
0.01	0.000542209
0.012	0.000540503
0.014	0.000538353
0.016	0.000536148
0.018	0.000533957
0.02	0.000531882
0.022	0.000529911
0.024	0.000527952
0.026	0.000526
0.028	0.000524039
0.03	0.00052212
0.032	0.000520227
0.034	0.00051842
0.036	0.000516675
0.038	0.000514983
0.04	0.000513351
0.042	0.000511762
0.044	0.000510248
0.046	0.000508798
0.048	0.000507402
0.05	0.000514848
0.052	0.000509715
0.054	0.000506286
0.056	0.000503605
0.058	0.000501155
0.06	0.000499257
0.062	0.000497398
0.064	0.000495734
0.066	0.000494195
0.068	0.000492704
0.07	0.000491345
0.072	0.000489999
0.074	0.000488735
0.076	0.000487531
0.078	0.000486353
0.08	0.000485234
0.082	0.000484127
0.084	0.000483063
0.086	0.000482029
0.088	0.000481012
0.09	0.00048003
0.092	0.000479059
0.094	0.000478119
0.096	0.00047721
0.098	0.000476326
0.1	0.000475472
0.102	0.000474657
0.104	0.000473873
0.106	0.00047311
0.108	0.000472378
0.11	0.000471668
0.112	0.000470988
0.114	0.000470329
0.116	0.000469679
0.118	0.000469047
0.12	0.000468428
0.122	0.000467831
0.124	0.000467249
0.126	0.000466675
0.128	0.000466118
0.13	0.000465574
0.132	0.000465048
0.134	0.000464532
0.136	0.000464017
0.138	0.000463509
0.14	0.000463006
0.142	0.000462513
0.144	0.000462026
0.146	0.000461537
0.148	0.000461057
0.15	0.000460579
0.152	0.000460111
0.154	0.000459647
0.156	0.000459183
0.158	0.000458725
0.16	0.000458271
0.162	0.000457824
0.164	0.000457382
0.166	0.00045694
0.168	0.000456508
0.17	0.000456083
0.172	0.000455668
0.174	0.00045526
0.176	0.000454852
0.178	0.000454452
0.18	0.000454057
0.182	0.000453669
0.184	0.000453285
0.186	0.0004529
0.188	0.000452521
0.19	0.000452145
0.192	0.000451776
0.194	0.000451412
0.196	0.000451051
0.198	0.000450697
0.2	0.000450351
0.202	0.000450015
0.204	0.000449687
0.206	0.000449363
0.208	0.00044905
0.21	0.000448746
0.212	0.000448455
0.214	0.000448175
0.216	0.000447904
0.218	0.000447648
0.22	0.000447403
0.222	0.000447174
0.224	0.000446959
0.226	0.000446753
0.228	0.000446562
0.23	0.000446384
0.232	0.000446223
0.234	0.000446077
0.236	0.000445944
0.238	0.000445827
0.24	0.000445726
0.242	0.000445642
0.244	0.000445573
0.246	0.000445514
0.248	0.00044547
0.25	0.000445441
0.252	0.000445427
0.254	0.000445426
0.256	0.000445435
0.258	0.000445457
0.26	0.000445488
0.262	0.000445531
0.264	0.00044558
0.266	0.000445633
0.268	0.000445694
0.27	0.000445762
0.272	0.000445839
0.274	0.000445924
0.276	0.000446014
0.278	0.000446115
0.28	0.000446224
0.282	0.000446344
0.284	0.000446472
0.286	0.000446604
0.288	0.000446745
0.29	0.000446892
0.292	0.000447046
0.294	0.000447205
0.296	0.000447365
0.298	0.00044753
0.3	0.000447697
0.302	0.000447869
0.304	0.000448041
0.306	0.000448211
0.308	0.000448382
0.31	0.000448552
0.312	0.00044872
0.314	0.000448885
0.316	0.000449044
0.318	0.000449201
0.32	0.000449354
0.322	0.000449507
0.324	0.000449655
0.326	0.0004498
0.328	0.000449942
0.33	0.000450082
0.332	0.000450218
0.334	0.00045035
0.336	0.000450476
0.338	0.0004506
0.34	0.00045072
0.342	0.000450839
0.344	0.000450955
0.346	0.000451067
0.348	0.000451178
0.35	0.000451286
0.352	0.000451393
0.354	0.000451498
0.356	0.000451598
0.358	0.0004517
0.36	0.000451801
0.362	0.000451904
0.364	0.000452009
0.366	0.000452114
0.368	0.000452223
0.37	0.000452335
0.372	0.000452453
0.374	0.000452573
0.376	0.000452696
0.378	0.000452823
0.38	0.000452954
0.382	0.000453091
0.384	0.000453233
0.386	0.000453379
0.388	0.000453532
0.39	0.000453691
0.392	0.000453857
0.394	0.000454031
0.396	0.00045421
0.398	0.000454398
0.4	0.000454594
0.402	0.000454798
0.404	0.000455011
0.406	0.00045523
0.408	0.00045546
0.41	0.0004557
0.412	0.00045595
0.414	0.00045621
0.416	0.000456476
0.418	0.000456753
0.42	0.000457037
0.422	0.00045733
0.424	0.000457629
0.426	0.000457933
0.428	0.000458244
0.43	0.000458561
0.432	0.000458885
0.434	0.000459214
0.436	0.000459546
0.438	0.000459884
0.44	0.000460225
0.442	0.000460569
0.444	0.000460916
0.446	0.000461263
0.448	0.000461613
0.45	0.000461965
0.452	0.000462321
0.454	0.000462678
0.456	0.000463034
0.458	0.000463392
0.46	0.00046375
0.462	0.000464109
0.464	0.000464465
0.466	0.000464817
0.468	0.000465167
0.47	0.000465511
0.472	0.000465851
0.474	0.000466185
0.476	0.000466511
0.478	0.000466831
0.48	0.000467144
0.482	0.00046745
0.484	0.000467748
0.486	0.000468036
0.488	0.000468316
0.49	0.000468587
0.492	0.00046885
0.494	0.000469103
0.496	0.000469346
0.498	0.000469582
0.5	0.000469809
0.502	0.000470027
0.504	0.000470235
0.506	0.000470432
0.508	0.000470619
0.51	0.000470794
0.512	0.000470958
0.514	0.000471111
0.516	0.000471252
0.518	0.000471382
0.52	0.0004715
0.522	0.000471609
0.524	0.000471707
0.526	0.000471794
0.528	0.000471872
0.53	0.00047194
0.532	0.000472001
0.534	0.000472052
0.536	0.000472092
0.538	0.000472125
0.54	0.00047215
0.542	0.000472168
0.544	0.000472178
0.546	0.00047218
0.548	0.000472174
0.55	0.000472161
0.552	0.000472142
0.554	0.000472116
0.556	0.000472083
0.558	0.000472044
0.56	0.000471999
0.562	0.000471949
0.564	0.000471893
0.566	0.00047183
0.568	0.000471765
0.57	0.000471695
0.572	0.000471624
0.574	0.00047155
0.576	0.000471472
0.578	0.000471393
0.58	0.000471312
0.582	0.00047123
0.584	0.000471146
0.586	0.00047106
0.588	0.000470972
0.59	0.000470883
0.592	0.000470793
0.594	0.0004707
0.596	0.000470602
0.598	0.000470504
0.6	0.000470402
0.602	0.0004703
0.604	0.000470196
0.606	0.000470091
0.608	0.000469986
0.61	0.000469882
0.612	0.000469779
0.614	0.000469676
0.616	0.000469573
0.618	0.000469472
0.62	0.000469372
0.622	0.000469274
0.624	0.000469178
0.626	0.000469082
0.628	0.000468988
0.63	0.000468896
0.632	0.000468806
0.634	0.000468719
0.636	0.000468632
0.638	0.000468547
0.64	0.000468465
0.642	0.000468385
0.644	0.000468307
0.646	0.000468229
0.648	0.000468155
0.65	0.000468082
0.652	0.000468012
0.654	0.000467943
0.656	0.000467875
0.658	0.000467811
0.66	0.00046775
0.662	0.000467692
0.664	0.000467637
0.666	0.000467584
0.668	0.000467534
0.67	0.000467486
0.672	0.000467439
0.674	0.000467394
0.676	0.000467349
0.678	0.000467307
0.68	0.000467266
0.682	0.000467227
0.684	0.00046719
0.686	0.000467153
0.688	0.000467119
0.69	0.000467087
0.692	0.000467058
0.694	0.000467032
0.696	0.000467008
0.698	0.000466988
0.7	0.00046697
0.702	0.000466956
0.704	0.000466944
0.706	0.000466933
0.708	0.000466925
0.71	0.000466918
0.712	0.000466914
0.714	0.000466911
0.716	0.000466908
0.718	0.000466908
0.72	0.000466909
0.722	0.000466911
0.724	0.000466913
0.726	0.000466916
0.728	0.00046692
0.73	0.000466924
0.732	0.000466929
0.734	0.000466935
0.736	0.000466939
0.738	0.000466945
0.74	0.000466952
0.742	0.00046696
0.744	0.000466969
0.746	0.000466977
0.748	0.000466988
0.75	0.000466998
0.752	0.000467011
0.754	0.000467024
0.756	0.000467037
0.758	0.000467051
0.76	0.000467066
0.762	0.000467082
0.764	0.000467098
0.766	0.000467114
0.768	0.000467132
0.77	0.000467151
0.772	0.000467173
0.774	0.000467195
0.776	0.000467218
0.778	0.000467243
0.78	0.000467268
0.782	0.000467296
0.784	0.000467325
0.786	0.000467354
0.788	0.000467384
0.79	0.000467415
0.792	0.000467447
0.794	0.000467479
0.796	0.000467511
0.798	0.000467544
0.8	0.000467576
0.802	0.000467609
0.804	0.000467642
0.806	0.000467675
0.808	0.000467709
0.81	0.000467743
0.812	0.000467779
0.814	0.000467814
0.816	0.000467849
0.818	0.000467884
0.82	0.000467919
0.822	0.000467955
0.824	0.00046799
0.826	0.000468024
0.828	0.000468058
0.83	0.000468093
0.832	0.000468128
0.834	0.000468162
0.836	0.000468195
0.838	0.000468227
0.84	0.000468259
0.842	0.000468291
0.844	0.000468321
0.846	0.000468349
0.848	0.000468377
0.85	0.000468403
0.852	0.000468428
0.854	0.000468451
0.856	0.000468471
0.858	0.00046849
0.86	0.000468506
0.862	0.00046852
0.864	0.000468531
0.866	0.000468538
0.868	0.000468542
0.87	0.000468543
0.872	0.000468542
0.874	0.000468537
0.876	0.000468527
0.878	0.000468515
0.88	0.0004685
0.882	0.000468482
0.884	0.000468459
0.886	0.000468433
0.888	0.000468404
0.89	0.000468372
0.892	0.000468337
0.894	0.000468297
0.896	0.000468254
0.898	0.000468207
0.9	0.000468156
0.902	0.000468102
0.904	0.000468044
0.906	0.000467981
0.908	0.000467915
0.91	0.000467846
0.912	0.000467773
0.914	0.000467697
0.916	0.000467617
0.918	0.000467534
0.92	0.000467447
0.922	0.000467357
0.924	0.000467264
0.926	0.000467167
0.928	0.000467067
0.93	0.000466964
0.932	0.000466859
0.934	0.000466751
0.936	0.000466641
0.938	0.000466529
0.94	0.000466415
0.942	0.0004663
0.944	0.000466181
0.946	0.000466061
0.948	0.00046594
0.95	0.000465818
0.952	0.000465703
0.954	0.000465577
0.956	0.000465439
0.958	0.000465299
0.96	0.000465159
0.962	0.000465022
0.964	0.000464883
0.966	0.000464742
0.968	0.000464602
0.97	0.000464463
0.972	0.000464327
0.974	0.000464192
0.976	0.000464055
0.978	0.000463919
0.98	0.000463784
0.982	0.000463651
0.984	0.000463519
0.986	0.000463386
0.988	0.000463255
0.99	0.000463126
0.992	0.000463
0.994	0.000462875
0.996	0.00046275
0.998	0.000462628
1	0.000462507
1.002	0.000462389
1.004	0.000462273
1.006	0.000462158
1.008	0.000462045
1.01	0.000461934
1.012	0.000461825
1.014	0.000461719
1.016	0.000461614
1.018	0.000461512
1.02	0.000461412
1.022	0.000461315
1.024	0.00046122
1.026	0.000461128
1.028	0.000461038
1.03	0.000460949
1.032	0.000460864
1.034	0.000460781
1.036	0.000460698
1.038	0.000460617
1.04	0.000460538
1.042	0.000460462
1.044	0.000460388
1.046	0.000460316
1.048	0.000460245
1.05	0.000460168
1.052	0.000460102
1.054	0.00046005
1.056	0.000460001
1.058	0.000459954
1.06	0.000459907
1.062	0.000459863
1.064	0.000459824
1.066	0.000459786
1.068	0.000459749
1.07	0.000459713
1.072	0.000459678
1.074	0.000459648
1.076	0.000459619
1.078	0.000459592
1.08	0.000459566
1.082	0.000459541
1.084	0.000459519
1.086	0.000459498
1.088	0.000459479
1.09	0.00045946
1.092	0.000459443
1.094	0.000459429
1.096	0.000459417
1.098	0.000459406
1.1	0.000459395
1.102	0.000459387
1.104	0.00045938
1.106	0.000459376
1.108	0.000459373
1.11	0.00045937
1.112	0.00045937
1.114	0.000459372
1.116	0.000459375
1.118	0.00045938
1.12	0.000459385
1.122	0.000459392
1.124	0.0004594
1.126	0.000459409
1.128	0.00045942
1.13	0.00045943
1.132	0.000459442
1.134	0.000459456
1.136	0.00045947
1.138	0.000459486
1.14	0.000459501
1.142	0.000459516
1.144	0.000459533
1.146	0.000459549
1.148	0.000459566
1.15	0.000459584
1.152	0.000459601
1.154	0.000459618
1.156	0.000459635
1.158	0.000459652
1.16	0.000459669
1.162	0.000459686
1.164	0.000459702
1.166	0.000459718
1.168	0.000459734
1.17	0.00045975
1.172	0.000459765
1.174	0.00045978
1.176	0.000459794
1.178	0.000459808
1.18	0.000459821
1.182	0.000459834
1.184	0.000459846
1.186	0.000459859
1.188	0.000459871
1.19	0.000459882
1.192	0.000459893
1.194	0.000459904
1.196	0.000459914
1.198	0.000459924
1.2	0.000459933
1.202	0.000459941
1.204	0.000459949
1.206	0.000459956
1.208	0.000459962
1.21	0.000459968
1.212	0.000459973
1.214	0.000459977
1.216	0.000459981
1.218	0.000459984
1.22	0.000459986
1.222	0.000459988
1.224	0.000459988
1.226	0.000459989
1.228	0.000459989
1.23	0.000459988
1.232	0.000459986
1.234	0.000459985
1.236	0.000459982
1.238	0.00045998
1.24	0.000459977
1.242	0.000459974
1.244	0.000459971
1.246	0.000459968
1.248	0.000459965
1.25	0.000459962
1.252	0.000459958
1.254	0.000459954
1.256	0.00045995
1.258	0.000459946
1.26	0.00045994
1.262	0.000459934
1.264	0.000459927
1.266	0.00045992
1.268	0.000459912
1.27	0.000459904
1.272	0.000459895
1.274	0.000459885
1.276	0.000459876
1.278	0.000459866
1.28	0.000459855
1.282	0.000459844
1.284	0.000459832
1.286	0.00045982
1.288	0.000459807
1.29	0.000459794
1.292	0.00045978
1.294	0.000459765
1.296	0.000459749
1.298	0.000459733
1.3	0.000459716
1.302	0.000459697
1.304	0.000459678
1.306	0.000459658
1.308	0.000459637
1.31	0.000459615
1.312	0.000459592
1.314	0.000459568
1.316	0.000459544
1.318	0.000459519
1.32	0.000459493
1.322	0.000459467
1.324	0.00045944
1.326	0.000459412
1.328	0.000459385
1.33	0.000459357
1.332	0.000459328
1.334	0.000459299
1.336	0.000459269
1.338	0.000459238
1.34	0.000459207
1.342	0.000459174
1.344	0.000459141
1.346	0.000459107
1.348	0.000459072
1.35	0.000459037
1.352	0.000459
1.354	0.000458963
1.356	0.000458925
1.358	0.000458887
1.36	0.000458848
1.362	0.000458807
1.364	0.000458766
1.366	0.000458725
1.368	0.000458682
1.37	0.000458639
1.372	0.000458594
1.374	0.000458549
1.376	0.000458503
1.378	0.000458455
1.38	0.000458407
1.382	0.000458357
1.384	0.000458306
1.386	0.000458254
1.388	0.000458202
1.39	0.000458148
1.392	0.000458094
1.394	0.00045804
1.396	0.000457985
1.398	0.00045793
1.4	0.000457875
1.402	0.000457819
1.404	0.000457763
1.406	0.000457707
1.408	0.000457651
1.41	0.000457595
1.412	0.000457538
1.414	0.000457482
1.416	0.000457426
1.418	0.000457371
1.42	0.000457314
1.422	0.000457258
1.424	0.000457201
1.426	0.000457144
1.428	0.000457087
1.43	0.000457029
1.432	0.000456971
1.434	0.000456914
1.436	0.000456856
1.438	0.000456798
1.44	0.00045674
1.442	0.000456681
1.444	0.000456622
1.446	0.000456563
1.448	0.000456504
1.45	0.000456445
1.452	0.000456385
1.454	0.000456325
1.456	0.000456265
1.458	0.000456205
1.46	0.000456145
1.462	0.000456085
1.464	0.000456024
1.466	0.000455964
1.468	0.000455904
1.47	0.000455843
1.472	0.000455782
1.474	0.000455721
1.476	0.00045566
1.478	0.000455599
1.48	0.000455538
1.482	0.000455476
1.484	0.000455414
1.486	0.000455353
1.488	0.000455291
1.49	0.000455229
1.492	0.000455167
1.494	0.000455105
1.496	0.000455042
1.498	0.00045498
1.5	0.000454918
1.502	0.000454855
1.504	0.000454793
1.506	0.00045473
1.508	0.000454667
1.51	0.000454604
1.512	0.00045454
1.514	0.000454476
1.516	0.000454412
1.518	0.000454348
1.52	0.000454282
1.522	0.000454217
1.524	0.00045415
1.526	0.000454084
1.528	0.000454016
1.53	0.000453949
1.532	0.00045388
1.534	0.000453812
1.536	0.000453743
1.538	0.000453674
1.54	0.000453604
1.542	0.000453535
1.544	0.000453465
1.546	0.000453395
1.548	0.000453326
1.55	0.000453257
1.552	0.000453187
1.554	0.000453118
1.556	0.000453049
1.558	0.000452981
1.56	0.000452912
1.562	0.000452844
1.564	0.000452777
1.566	0.00045271
1.568	0.000452643
1.57	0.000452577
1.572	0.000452511
1.574	0.000452447
1.576	0.000452383
1.578	0.000452321
1.58	0.000452259
1.582	0.000452198
1.584	0.000452138
1.586	0.000452079
1.588	0.000452021
1.59	0.000451963
1.592	0.000451907
1.594	0.00045185
1.596	0.000451794
1.598	0.000451739
1.6	0.000451684
1.602	0.000451629
1.604	0.000451575
1.606	0.000451521
1.608	0.000451467
1.61	0.000451414
1.612	0.000451361
1.614	0.000451309
1.616	0.000451258
1.618	0.000451207
1.62	0.000451158
1.622	0.000451109
1.624	0.00045106
1.626	0.000451013
1.628	0.000450967
1.63	0.000450921
1.632	0.000450876
1.634	0.000450832
1.636	0.000450789
1.638	0.000450747
1.64	0.000450705
1.642	0.000450664
1.644	0.000450624
1.646	0.000450584
1.648	0.000450546
1.65	0.000450509
1.652	0.000450472
1.654	0.000450436
1.656	0.000450402
1.658	0.000450369
1.66	0.000450337
1.662	0.000450305
1.664	0.000450275
1.666	0.000450246
1.668	0.000450218
1.67	0.000450191
1.672	0.000450165
1.674	0.00045014
1.676	0.000450116
1.678	0.000450093
1.68	0.000450071
1.682	0.000450049
1.684	0.000450028
1.686	0.000450008
1.688	0.000449988
1.69	0.00044997
1.692	0.000449952
1.694	0.000449934
1.696	0.000449918
1.698	0.000449902
1.7	0.000449887
1.702	0.000449873
1.704	0.00044986
1.706	0.000449847
1.708	0.000449836
1.71	0.000449825
1.712	0.000449815
1.714	0.000449806
1.716	0.000449798
1.718	0.000449791
1.72	0.000449785
1.722	0.000449779
1.724	0.000449774
1.726	0.000449769
1.728	0.000449765
1.73	0.000449762
1.732	0.000449759
1.734	0.000449757
1.736	0.000449755
1.738	0.000449753
1.74	0.000449752
1.742	0.000449751
1.744	0.000449749
1.746	0.000449748
1.748	0.000449748
1.75	0.000449747
1.752	0.000449745
1.754	0.000449744
1.756	0.000449743
1.758	0.000449741
1.76	0.000449739
1.762	0.000449737
1.764	0.000449734
1.766	0.000449731
1.768	0.000449727
1.77	0.000449723
1.772	0.000449719
1.774	0.000449714
1.776	0.000449708
1.778	0.000449702
1.78	0.000449696
1.782	0.000449688
1.784	0.00044968
1.786	0.000449671
1.788	0.000449661
1.79	0.00044965
1.792	0.000449638
1.794	0.000449625
1.796	0.000449611
1.798	0.000449596
1.8	0.000449579
1.802	0.000449562
1.804	0.000449543
1.806	0.000449522
1.808	0.0004495
1.81	0.000449476
1.812	0.000449451
1.814	0.000449424
1.816	0.000449395
1.818	0.000449364
1.82	0.000449332
1.822	0.000449298
1.824	0.000449262
1.826	0.000449225
1.828	0.000449185
1.83	0.000449144
1.832	0.000449101
1.834	0.000449056
1.836	0.000449009
1.838	0.000448961
1.84	0.00044891
1.842	0.000448857
1.844	0.000448803
1.846	0.000448746
1.848	0.000448688
1.85	0.000448627
1.852	0.000448565
1.854	0.0004485
1.856	0.000448434
1.858	0.000448366
1.86	0.000448296
1.862	0.000448223
1.864	0.000448149
1.866	0.000448072
1.868	0.000447993
1.87	0.000447912
1.872	0.000447829
1.874	0.000447744
1.876	0.000447657
1.878	0.000447569
1.88	0.000447479
1.882	0.000447386
1.884	0.000447293
1.886	0.000447197
1.888	0.000447101
1.89	0.000447003
1.892	0.000446903
1.894	0.000446802
1.896	0.0004467
1.898	0.000446597
1.9	0.000446493
1.902	0.000446387
1.904	0.00044628
1.906	0.000446173
1.908	0.000446065
1.91	0.000445956
1.912	0.000445846
1.914	0.000445735
1.916	0.000445624
1.918	0.000445512
1.92	0.0004454
1.922	0.000445287
1.924	0.000445174
1.926	0.000445061
1.928	0.000444948
1.93	0.000444835
1.932	0.000444722
1.934	0.000444609
1.936	0.000444497
1.938	0.000444386
1.94	0.000444275
1.942	0.000444164
1.944	0.000444054
1.946	0.000443944
1.948	0.000443835
1.95	0.000443727
1.952	0.000443619
1.954	0.000443512
1.956	0.000443406
1.958	0.000443301
1.96	0.000443197
1.962	0.000443094
1.964	0.000442993
1.966	0.000442892
1.968	0.000442793
1.97	0.000442695
1.972	0.000442599
1.974	0.000442503
1.976	0.000442409
1.978	0.000442316
1.98	0.000442224
1.982	0.000442134
1.984	0.000442046
1.986	0.000441959
1.988	0.000441874
1.99	0.000441791
1.992	0.00044171
1.994	0.000441631
1.996	0.000441553
1.998	0.000441478
2	0.000441405
2.002	0.000441333
2.004	0.000441264
2.006	0.000441196
2.008	0.000441131
2.01	0.000441067
2.012	0.000441006
2.014	0.000440947
2.016	0.00044089
2.018	0.000440835
2.02	0.000440782
2.022	0.000440731
2.024	0.000440683
2.026	0.000440636
2.028	0.000440592
2.03	0.000440549
2.032	0.000440508
2.034	0.00044047
2.036	0.000440432
2.038	0.000440397
2.04	0.000440364
2.042	0.000440332
2.044	0.000440302
2.046	0.000440273
2.048	0.000440247
2.05	0.000440222
2.052	0.000440198
2.054	0.000440177
2.056	0.000440157
2.058	0.000440139
2.06	0.000440123
2.062	0.000440109
2.064	0.000440096
2.066	0.000440086
2.068	0.000440078
2.07	0.000440072
2.072	0.000440068
2.074	0.000440066
2.076	0.000440065
2.078	0.000440067
2.08	0.000440071
2.082	0.000440076
2.084	0.000440084
2.086	0.000440093
2.088	0.000440104
2.09	0.000440116
2.092	0.00044013
2.094	0.000440145
2.096	0.000440162
2.098	0.000440181
2.1	0.000440201
2.102	0.000440222
2.104	0.000440245
2.106	0.000440268
2.108	0.000440293
2.11	0.000440319
2.112	0.000440345
2.114	0.000440373
2.116	0.000440401
2.118	0.000440431
2.12	0.000440461
2.122	0.000440492
2.124	0.000440524
2.126	0.000440556
2.128	0.000440589
2.13	0.000440623
2.132	0.000440657
2.134	0.000440692
2.136	0.000440727
2.138	0.000440764
2.14	0.0004408
2.142	0.000440838
2.144	0.000440876
2.146	0.000440915
2.148	0.000440954
2.15	0.000440995
2.152	0.000441035
2.154	0.000441076
2.156	0.000441118
2.158	0.00044116
2.16	0.000441202
2.162	0.000441245
2.164	0.000441287
2.166	0.00044133
2.168	0.000441373
2.17	0.000441416
2.172	0.000441459
2.174	0.000441502
2.176	0.000441545
2.178	0.000441588
2.18	0.000441632
2.182	0.000441674
2.184	0.000441717
2.186	0.00044176
2.188	0.000441802
2.19	0.000441844
2.192	0.000441886
2.194	0.000441927
2.196	0.000441968
2.198	0.000442009
2.2	0.00044205
2.202	0.00044209
2.204	0.000442131
2.206	0.000442172
2.208	0.000442213
2.21	0.000442253
2.212	0.000442293
2.214	0.000442333
2.216	0.000442373
2.218	0.000442413
2.22	0.000442453
2.222	0.000442493
2.224	0.000442532
2.226	0.000442572
2.228	0.000442611
2.23	0.000442651
2.232	0.000442691
2.234	0.00044273
2.236	0.00044277
2.238	0.00044281
2.24	0.00044285
2.242	0.00044289
2.244	0.000442929
2.246	0.000442968
2.248	0.000443008
2.25	0.000443046
2.252	0.000443085
2.254	0.000443123
2.256	0.000443161
2.258	0.000443198
2.26	0.000443235
2.262	0.00044327
2.264	0.000443305
2.266	0.00044334
2.268	0.000443374
2.27	0.000443407
2.272	0.000443439
2.274	0.000443471
2.276	0.000443502
2.278	0.000443533
2.28	0.000443563
2.282	0.000443592
2.284	0.000443621
2.286	0.000443649
2.288	0.000443677
2.29	0.000443705
2.292	0.000443732
2.294	0.000443759
2.296	0.000443785
2.298	0.000443811
2.3	0.000443836
2.302	0.000443861
2.304	0.000443886
2.306	0.00044391
2.308	0.000443933
2.31	0.000443957
2.312	0.00044398
2.314	0.000444002
2.316	0.000444025
2.318	0.000444047
2.32	0.000444068
2.322	0.00044409
2.324	0.000444111
2.326	0.000444132
2.328	0.000444152
2.33	0.000444173
2.332	0.000444193
2.334	0.000444213
2.336	0.000444233
2.338	0.000444253
2.34	0.000444273
2.342	0.000444292
2.344	0.000444311
2.346	0.00044433
2.348	0.00044435
2.35	0.000444368
2.352	0.000444387
2.354	0.000444406
2.356	0.000444425
2.358	0.000444444
2.36	0.000444464
2.362	0.000444483
2.364	0.000444503
2.366	0.000444523
2.368	0.000444544
2.37	0.000444564
2.372	0.000444584
2.374	0.000444605
2.376	0.000444626
2.378	0.000444647
2.38	0.000444669
2.382	0.000444691
2.384	0.000444713
2.386	0.000444735
2.388	0.000444759
2.39	0.000444783
2.392	0.000444808
2.394	0.000444833
2.396	0.000444859
2.398	0.000444886
2.4	0.000444914
2.402	0.000444941
2.404	0.00044497
2.406	0.000444999
2.408	0.000445028
2.41	0.000445058
2.412	0.000445089
2.414	0.00044512
2.416	0.000445152
2.418	0.000445184
2.42	0.000445217
2.422	0.000445249
2.424	0.000445282
2.426	0.000445315
2.428	0.000445348
2.43	0.00044538
2.432	0.000445413
2.434	0.000445446
2.436	0.000445478
2.438	0.000445511
2.44	0.000445544
2.442	0.000445577
2.444	0.00044561
2.446	0.000445643
2.448	0.000445676
2.45	0.00044571
2.452	0.000445744
2.454	0.000445778
2.456	0.000445812
2.458	0.000445847
2.46	0.000445882
2.462	0.000445917
2.464	0.000445952
2.466	0.000445987
2.468	0.000446023
2.47	0.000446059
2.472	0.000446094
2.474	0.00044613
2.476	0.000446165
2.478	0.000446201
2.48	0.000446237
2.482	0.000446272
2.484	0.000446306
2.486	0.00044634
2.488	0.000446374
2.49	0.000446408
2.492	0.00044644
2.494	0.000446473
2.496	0.000446505
2.498	0.000446537
2.5	0.000446568
2.502	0.000446599
2.504	0.00044663
2.506	0.00044666
2.508	0.000446691
2.51	0.000446721
2.512	0.000446751
2.514	0.000446781
2.516	0.000446811
2.518	0.00044684
2.52	0.00044687
2.522	0.000446898
2.524	0.000446927
2.526	0.000446955
2.528	0.000446983
2.53	0.00044701
2.532	0.000447037
2.534	0.000447063
2.536	0.000447088
2.538	0.000447113
2.54	0.000447138
2.542	0.000447161
2.544	0.000447183
2.546	0.000447205
2.548	0.000447226
2.55	0.000447246
2.552	0.000447264
2.554	0.000447282
2.556	0.000447299
2.558	0.000447314
2.56	0.000447329
2.562	0.000447342
2.564	0.000447355
2.566	0.000447366
2.568	0.000447376
2.57	0.000447384
2.572	0.000447391
2.574	0.000447398
2.576	0.000447403
2.578	0.000447407
2.58	0.000447409
2.582	0.00044741
2.584	0.000447409
2.586	0.000447408
2.588	0.000447405
2.59	0.0004474
2.592	0.000447394
2.594	0.000447386
2.596	0.000447377
2.598	0.000447367
2.6	0.000447355
2.602	0.000447341
2.604	0.000447326
2.606	0.000447309
2.608	0.00044729
2.61	0.00044727
2.612	0.000447247
2.614	0.000447224
2.616	0.000447198
2.618	0.000447172
2.62	0.000447143
2.622	0.000447113
2.624	0.000447082
2.626	0.000447049
2.628	0.000447016
2.63	0.000446982
2.632	0.000446947
2.634	0.00044691
2.636	0.000446873
2.638	0.000446835
2.64	0.000446797
2.642	0.000446757
2.644	0.000446717
2.646	0.000446676
2.648	0.000446634
2.65	0.000446592
2.652	0.000446549
2.654	0.000446506
2.656	0.000446462
2.658	0.000446418
2.66	0.000446374
2.662	0.000446329
2.664	0.000446284
2.666	0.00044624
2.668	0.000446196
2.67	0.000446151
2.672	0.000446107
2.674	0.000446064
2.676	0.000446021
2.678	0.000445979
2.68	0.000445937
2.682	0.000445895
2.684	0.000445855
2.686	0.000445815
2.688	0.000445776
2.69	0.000445737
2.692	0.000445699
2.694	0.000445662
2.696	0.000445625
2.698	0.000445589
2.7	0.000445554
2.702	0.000445519
2.704	0.000445486
2.706	0.000445453
2.708	0.000445421
2.71	0.00044539
2.712	0.00044536
2.714	0.000445331
2.716	0.000445303
2.718	0.000445277
2.72	0.000445253
2.722	0.000445229
2.724	0.000445206
2.726	0.000445185
2.728	0.000445166
2.73	0.000445148
2.732	0.000445131
2.734	0.000445116
2.736	0.000445102
2.738	0.00044509
2.74	0.000445079
2.742	0.00044507
2.744	0.000445063
2.746	0.000445057
2.748	0.000445054
2.75	0.000445052
2.752	0.000445052
2.754	0.000445053
2.756	0.000445057
2.758	0.000445062
2.76	0.000445069
2.762	0.000445077
2.764	0.000445088
2.766	0.0004451
2.768	0.000445114
2.77	0.00044513
2.772	0.000445147
2.774	0.000445166
2.776	0.000445187
2.778	0.000445211
2.78	0.000445236
2.782	0.000445263
2.784	0.000445293
2.786	0.000445324
2.788	0.000445358
2.79	0.000445394
2.792	0.000445432
2.794	0.000445473
2.796	0.000445516
2.798	0.000445561
2.8	0.000445609
2.802	0.000445659
2.804	0.000445712
2.806	0.000445767
2.808	0.000445824
2.81	0.000445884
2.812	0.000445946
2.814	0.00044601
2.816	0.000446077
2.818	0.000446146
2.82	0.000446218
2.822	0.000446292
2.824	0.000446368
2.826	0.000446447
2.828	0.000446528
2.83	0.000446612
2.832	0.000446697
2.834	0.000446786
2.836	0.000446877
2.838	0.000446971
2.84	0.000447067
2.842	0.000447165
2.844	0.000447266
2.846	0.000447369
2.848	0.000447475
2.85	0.000447582
2.852	0.000447692
2.854	0.000447805
2.856	0.000447919
2.858	0.000448036
2.86	0.000448155
2.862	0.000448276
2.864	0.000448399
2.866	0.000448524
2.868	0.00044865
2.87	0.000448779
2.872	0.000448909
2.874	0.00044904
2.876	0.000449173
2.878	0.000449308
2.88	0.000449445
2.882	0.000449583
2.884	0.000449722
2.886	0.000449863
2.888	0.000450006
2.89	0.00045015
2.892	0.000450296
2.894	0.000450443
2.896	0.000450592
2.898	0.000450742
2.9	0.000450894
2.902	0.000451046
2.904	0.000451201
2.906	0.000451356
2.908	0.000451514
2.91	0.000451672
2.912	0.000451831
2.914	0.000451992
2.916	0.000452153
2.918	0.000452316
2.92	0.000452478
2.922	0.000452642
2.924	0.000452805
2.926	0.00045297
2.928	0.000453134
2.93	0.0004533
2.932	0.000453465
2.934	0.00045363
2.936	0.000453796
2.938	0.000453962
2.94	0.000454128
2.942	0.000454294
2.944	0.00045446
2.946	0.000454627
2.948	0.000454793
2.95	0.000454959
2.952	0.000455125
2.954	0.000455291
2.956	0.000455457
2.958	0.000455623
2.96	0.000455789
2.962	0.000455954
2.964	0.00045612
2.966	0.000456285
2.968	0.00045645
2.97	0.000456616
2.972	0.000456781
2.974	0.000456945
2.976	0.000457109
2.978	0.000457273
2.98	0.000457436
2.982	0.000457598
2.984	0.00045776
2.986	0.00045792
2.988	0.00045808
2.99	0.000458238
2.992	0.000458395
2.994	0.000458551
2.996	0.000458706
2.998	0.00045886
3	0.000459013
3.002	0.000459164
3.004	0.000459314
3.006	0.000459462
3.008	0.00045961
3.01	0.000459756
3.012	0.0004599
3.014	0.000460043
3.016	0.000460184
3.018	0.000460324
3.02	0.000460463
3.022	0.0004606
3.024	0.000460735
3.026	0.000460868
3.028	0.000461
3.03	0.00046113
3.032	0.000461258
3.034	0.000461384
3.036	0.000461509
3.038	0.000461631
3.04	0.000461751
3.042	0.000461869
3.044	0.000461985
3.046	0.0004621
3.048	0.000462212
3.05	0.000462321
3.052	0.000462429
3.054	0.000462535
3.056	0.000462638
3.058	0.000462739
3.06	0.000462838
3.062	0.000462935
3.064	0.000463029
3.066	0.000463121
3.068	0.000463212
3.07	0.000463299
3.072	0.000463385
3.074	0.000463468
3.076	0.00046355
3.078	0.000463629
3.08	0.000463706
3.082	0.000463781
3.084	0.000463854
3.086	0.000463924
3.088	0.000463994
3.09	0.000464061
3.092	0.000464126
3.094	0.000464189
3.096	0.00046425
3.098	0.000464309
3.1	0.000464366
3.102	0.00046442
3.104	0.000464472
3.106	0.000464522
3.108	0.00046457
3.11	0.000464615
3.112	0.000464659
3.114	0.000464701
3.116	0.000464741
3.118	0.000464779
3.12	0.000464816
3.122	0.000464851
3.124	0.000464884
3.126	0.000464917
3.128	0.000464949
3.13	0.000464979
3.132	0.000465008
3.134	0.000465036
3.136	0.000465064
3.138	0.000465091
3.14	0.000465116
3.142	0.000465141
3.144	0.000465166
3.146	0.00046519
3.148	0.000465214
3.15	0.000465237
3.152	0.000465259
3.154	0.000465281
3.156	0.000465302
3.158	0.000465323
3.16	0.000465344
3.162	0.000465363
3.164	0.000465382
3.166	0.000465401
3.168	0.000465418
3.17	0.000465436
3.172	0.000465452
3.174	0.000465468
3.176	0.000465484
3.178	0.0004655
3.18	0.000465515
3.182	0.000465529
3.184	0.000465543
3.186	0.000465557
3.188	0.00046557
3.19	0.000465583
3.192	0.000465596
3.194	0.00046561
3.196	0.000465623
3.198	0.000465636
3.2	0.000465649
3.202	0.000465663
3.204	0.000465676
3.206	0.00046569
3.208	0.000465705
3.21	0.00046572
3.212	0.000465735
3.214	0.000465751
3.216	0.000465767
3.218	0.000465783
3.22	0.0004658
3.222	0.000465816
3.224	0.000465833
3.226	0.00046585
3.228	0.000465868
3.23	0.000465885
3.232	0.000465903
3.234	0.000465921
3.236	0.00046594
3.238	0.000465958
3.24	0.000465977
3.242	0.000465995
3.244	0.000466013
3.246	0.000466031
3.248	0.00046605
3.25	0.000466069
3.252	0.000466087
3.254	0.000466106
3.256	0.000466126
3.258	0.000466146
3.26	0.000466166
3.262	0.000466187
3.264	0.000466207
3.266	0.000466229
3.268	0.000466251
3.27	0.000466273
3.272	0.000466295
3.274	0.000466318
3.276	0.000466342
3.278	0.000466366
3.28	0.00046639
3.282	0.000466415
3.284	0.00046644
3.286	0.000466466
3.288	0.000466492
3.29	0.000466519
3.292	0.000466546
3.294	0.000466575
3.296	0.000466604
3.298	0.000466635
3.3	0.000466666
3.302	0.000466698
3.304	0.000466731
3.306	0.000466765
3.308	0.0004668
3.31	0.000466836
3.312	0.000466873
3.314	0.000466911
3.316	0.00046695
3.318	0.00046699
3.32	0.000467031
3.322	0.000467072
3.324	0.000467114
3.326	0.000467156
3.328	0.0004672
3.33	0.000467243
3.332	0.000467287
3.334	0.000467331
3.336	0.000467376
3.338	0.000467422
3.34	0.000467469
3.342	0.000467515
3.344	0.000467562
3.346	0.00046761
3.348	0.000467659
3.35	0.000467708
3.352	0.000467757
3.354	0.000467807
3.356	0.000467859
3.358	0.000467911
3.36	0.000467964
3.362	0.000468017
3.364	0.000468072
3.366	0.000468127
3.368	0.000468183
3.37	0.00046824
3.372	0.000468298
3.374	0.000468357
3.376	0.000468416
3.378	0.000468477
3.38	0.000468538
3.382	0.0004686
3.384	0.000468662
3.386	0.000468724
3.388	0.000468787
3.39	0.00046885
3.392	0.000468913
3.394	0.000468976
3.396	0.000469039
3.398	0.000469101
3.4	0.000469163
3.402	0.000469225
3.404	0.000469286
3.406	0.000469346
3.408	0.000469406
3.41	0.000469465
3.412	0.000469523
3.414	0.00046958
3.416	0.000469637
3.418	0.000469693
3.42	0.000469749
3.422	0.000469805
3.424	0.000469859
3.426	0.000469914
3.428	0.000469968
3.43	0.000470021
3.432	0.000470074
3.434	0.000470126
3.436	0.000470178
3.438	0.000470229
3.44	0.00047028
3.442	0.00047033
3.444	0.00047038
3.446	0.000470429
3.448	0.000470478
3.45	0.000470526
3.452	0.000470573
3.454	0.00047062
3.456	0.000470666
3.458	0.000470712
3.46	0.000470757
3.462	0.0004708
3.464	0.000470844
3.466	0.000470886
3.468	0.000470928
3.47	0.000470969
3.472	0.000471009
3.474	0.000471048
3.476	0.000471087
3.478	0.000471124
3.48	0.000471161
3.482	0.000471196
3.484	0.000471231
3.486	0.000471264
3.488	0.000471297
3.49	0.000471328
3.492	0.000471358
3.494	0.000471387
3.496	0.000471415
3.498	0.000471442
3.5	0.000471467
3.502	0.000471491
3.504	0.000471514
3.506	0.000471536
3.508	0.000471557
3.51	0.000471577
3.512	0.000471595
3.514	0.000471612
3.516	0.000471628
3.518	0.000471643
3.52	0.000471656
3.522	0.000471668
3.524	0.000471679
3.526	0.000471689
3.528	0.000471698
3.53	0.000471705
3.532	0.000471712
3.534	0.000471717
3.536	0.000471721
3.538	0.000471724
3.54	0.000471725
3.542	0.000471725
3.544	0.000471723
3.546	0.00047172
3.548	0.000471716
3.55	0.000471709
3.552	0.000471702
3.554	0.000471692
3.556	0.000471681
3.558	0.000471669
3.56	0.000471655
3.562	0.00047164
3.564	0.000471623
3.566	0.000471605
3.568	0.000471586
3.57	0.000471565
3.572	0.000471543
3.574	0.00047152
3.576	0.000471495
3.578	0.00047147
3.58	0.000471443
3.582	0.000471415
3.584	0.000471387
3.586	0.000471357
3.588	0.000471327
3.59	0.000471296
3.592	0.000471264
3.594	0.000471232
3.596	0.0004712
3.598	0.000471167
3.6	0.000471134
3.602	0.000471101
3.604	0.000471067
3.606	0.000471034
3.608	0.000471
3.61	0.000470967
3.612	0.000470933
3.614	0.000470899
3.616	0.000470866
3.618	0.000470832
3.62	0.000470798
3.622	0.000470763
3.624	0.000470728
3.626	0.000470692
3.628	0.000470657
3.63	0.000470621
3.632	0.000470586
3.634	0.00047055
3.636	0.000470514
3.638	0.000470479
3.64	0.000470443
3.642	0.000470407
3.644	0.000470372
3.646	0.000470336
3.648	0.000470301
3.65	0.000470265
3.652	0.000470229
3.654	0.000470193
3.656	0.000470157
3.658	0.00047012
3.66	0.000470083
3.662	0.000470046
3.664	0.000470008
3.666	0.00046997
3.668	0.000469932
3.67	0.000469894
3.672	0.000469855
3.674	0.000469816
3.676	0.000469777
3.678	0.000469738
3.68	0.000469699
3.682	0.00046966
3.684	0.00046962
3.686	0.000469581
3.688	0.000469542
3.69	0.000469502
3.692	0.000469462
3.694	0.000469422
3.696	0.000469382
3.698	0.000469342
3.7	0.0004693
3.702	0.000469259
3.704	0.000469217
3.706	0.000469174
3.708	0.000469131
3.71	0.000469088
3.712	0.000469044
3.714	0.000469
3.716	0.000468956
3.718	0.000468911
3.72	0.000468867
3.722	0.000468822
3.724	0.000468776
3.726	0.000468731
3.728	0.000468685
3.73	0.000468639
3.732	0.000468593
3.734	0.000468546
3.736	0.000468499
3.738	0.000468452
3.74	0.000468405
3.742	0.000468357
3.744	0.000468308
3.746	0.00046826
3.748	0.000468212
3.75	0.000468163
3.752	0.000468114
3.754	0.000468066
3.756	0.000468017
3.758	0.000467969
3.76	0.000467921
3.762	0.000467872
3.764	0.000467824
3.766	0.000467775
3.768	0.000467727
3.77	0.000467678
3.772	0.000467629
3.774	0.00046758
3.776	0.000467531
3.778	0.000467482
3.78	0.000467432
3.782	0.000467383
3.784	0.000467333
3.786	0.000467283
3.788	0.000467233
3.79	0.000467183
3.792	0.000467133
3.794	0.000467083
3.796	0.000467033
3.798	0.000466983
3.8	0.000466933
3.802	0.000466883
3.804	0.000466833
3.806	0.000466783
3.808	0.000466733
3.81	0.000466684
3.812	0.000466634
3.814	0.000466584
3.816	0.000466535
3.818	0.000466486
3.82	0.000466437
3.822	0.000466388
3.824	0.00046634
3.826	0.000466291
3.828	0.000466244
3.83	0.000466197
3.832	0.00046615
3.834	0.000466103
3.836	0.000466057
3.838	0.000466012
3.84	0.000465966
3.842	0.000465921
3.844	0.000465877
3.846	0.000465832
3.848	0.000465789
3.85	0.000465746
3.852	0.000465703
3.854	0.000465661
3.856	0.00046562
3.858	0.000465579
3.86	0.000465539
3.862	0.000465499
3.864	0.000465459
3.866	0.000465421
3.868	0.000465383
3.87	0.000465345
3.872	0.000465308
3.874	0.000465271
3.876	0.000465235
3.878	0.000465199
3.88	0.000465163
3.882	0.000465127
3.884	0.000465092
3.886	0.000465058
3.888	0.000465024
3.89	0.000464991
3.892	0.000464958
3.894	0.000464926
3.896	0.000464895
3.898	0.000464865
3.9	0.000464835
3.902	0.000464806
3.904	0.000464777
3.906	0.00046475
3.908	0.000464723
3.91	0.000464697
3.912	0.000464672
3.914	0.000464647
3.916	0.000464623
3.918	0.0004646
3.92	0.000464577
3.922	0.000464554
3.924	0.000464532
3.926	0.000464511
3.928	0.00046449
3.93	0.000464469
3.932	0.000464449
3.934	0.00046443
3.936	0.000464411
3.938	0.000464392
3.94	0.000464374
3.942	0.000464356
3.944	0.000464339
3.946	0.000464322
3.948	0.000464306
3.95	0.00046429
3.952	0.000464274
3.954	0.000464258
3.956	0.000464242
3.958	0.000464227
3.96	0.000464212
3.962	0.000464197
3.964	0.000464182
3.966	0.000464168
3.968	0.000464154
3.97	0.00046414
3.972	0.000464127
3.974	0.000464114
3.976	0.000464102
3.978	0.000464091
3.98	0.00046408
3.982	0.000464069
3.984	0.000464059
3.986	0.000464049
3.988	0.00046404
3.99	0.000464031
3.992	0.000464022
3.994	0.000464014
3.996	0.000464006
3.998	0.000463998
[truncated: 36,279 more rows]

## Sheet: Figure 3c
Time(s)	Umacro(V)
0.002	1.8e-05
0.004	0.000474
0.006	0.000803
0.008	0.000979
0.01	0.000897
0.012	1e-05
0.014	0.000474
0.016	0.000725
0.018	0.000808
0.02	0.000831
0.022	0
0.024	0.000488
0.026	0.000794
0.028	0.000982
0.03	0.000955
0.032	8.5e-05
0.034	0.000485
0.036	0.000749
0.038	0.000856
0.04	0.000856
0.042	2e-05
0.044	0.0005042
0.046	0.000896
0.048	0.001245
0.05	0.001287
0.052	0.000491
0.054	0.000711
0.056	0.000835
0.058	0.00092
0.06	0.000889
0.062	4.7e-05
0.064	0.000725
0.066	0.001224
0.068	0.001439
0.07	0.001471
0.072	0.001772
0.074	0.009532
0.076	0.014782
0.078	0.016322
0.08	0.015612
0.082	0.018062
0.084	0.021122
0.086	0.021222
0.088	0.026872
0.09	0.034872
0.092	0.039592
0.094	0.041472
0.096	0.049762
0.098	0.058882
0.1	0.061952
0.102	0.065412
0.104	0.075492
0.106	0.085022
0.108	0.088122
0.11	0.095322
0.112	0.104352
0.114	0.110702
0.116	0.115712
0.118	0.125052
0.12	0.133912
0.122	0.138492

## Sheet: Figure 3d
Time(s)	Umicro(V)_0.5mm/s		Time(s)	Umicro(V)_1mm/s		Time(s)	Umicro(V)_3mm/s		Time(s)	Umicro(V)_5mm/s
-1.6e-05	0.00193		1e-05	0		2.4e-05	0		-4.4e-05	0
0.00896	0.00232		0.00598	-0.000356333		0.02496	-0.00315		0.00694	0.003
0.01594	0.00271		0.01695	-0.0008238		0.03094	-0.0029		0.02888	-0.00861
0.02791	0.00296		0.02293	-0.000653857		0.05588	-0.00726		0.0598	-0.0033
0.04287	0.00307		0.04288	-0.00259		0.07981	0.00485		0.06478	0.00629
0.07079	0.00257		0.05285	-0.00452		0.0858	0.00917		0.08772	0.0011
0.07677	0.00193		0.06881	-0.00323		0.11372	0.00815		0.0937	-0.00552
0.09074	0.00129		0.07878	0.0009764		0.11971	0.00429		0.11665	-0.00113
0.09872	0.000518293		0.08676	0.000637294		0.14165	-0.00274		0.12964	0.00684
0.10869	7.10808e-05		0.09773	0.00238		0.1696	-0.0013		0.15953	0.00604
0.11667	-0.000380758		0.10574	0.00495		0.17456	-0.00501		0.16453	-0.00983
0.12764	-0.000840303		0.11867	0.00547		0.20248	0.000451261		0.19344	-0.00699
0.14061	-0.000857263		0.12366	0.00535		0.20747	0.00856		0.19943	0.00476
0.15756	0.000484374		0.13367	0.00495		0.24637	0.00691		0.26026	0.00723
0.1795	0.000439667		0.13862	0.00407		0.25235	0.00223		0.26625	-0.00668
0.19546	0.00192		0.16754	0.00305		0.28127	-0.00628		0.29417	-0.00357
0.20544	0.00111		0.17253	0.00139		0.28726	-0.00569		0.30015	0.00632
0.2164	0.00105		0.18749	7.43714e-05		0.31222	-0.00344		0.33108	0.00824
0.22139	0.0013		0.21143	-0.00111		0.33413	-0.00462		0.33606	-0.00519
0.23635	0.0014		0.21641	-0.00154		0.34211	0.00955		0.36199	-0.00821
0.24335	0.00319		0.23139	-0.00173		0.37602	0.00832		0.36797	0.0003964
0.2553	0.00117		0.25332	-0.00224		0.383	0.00392		0.3959	0.0069
0.26627	-6.47273e-05		0.26229	-0.00371		0.45581	-0.00347		0.40188	-0.00159
0.2932	-0.00055201		0.27426	-0.00616		0.46279	-0.00571		0.42382	-0.00647
0.29918	-0.000268596		0.28324	-0.00693		0.4977	-0.00566		0.45477	0.00235
0.31414	0.00186		0.29121	-0.00614		0.50368	-0.00417		0.45973	0.00974
0.32312	0.00155		0.2972	-0.00564		0.5346	0.00753		0.4837	0.00125
0.3351	0.000172465		0.31016	-0.00367		0.53958	0.00583		0.51758	-0.00946
0.34007	0.000463586		0.32113	-0.00152		0.56252	0.00218		0.52256	-0.0036
0.35505	0.000892303		0.33011	-0.000227373		0.59044	-0.00696		0.54949	0.00397
0.36202	0.001		0.33609	0.00296		0.59543	-0.00784		0.56345	0.00421
0.37298	0.000652444		0.34706	0.00435		0.62435	-0.00568		0.59639	-0.00638
0.39692	0.000307919		0.35504	0.00501		0.62934	0.000673414		0.60235	0.000885
0.40591	-2.79091e-05		0.36701	0.00514		0.65427	0.00964		0.63127	0.00653
0.41188	-0.000371444		0.38097	0.00455		0.67522	0.00936		0.63725	0.00339
0.42584	-0.000572232		0.39395	0.00374		0.68121	0.00819		0.66619	-0.00833
0.44381	-0.000172798		0.40291	0.00245		0.70813	-0.00103		0.67216	-0.00613
0.45078	6.74747e-05		0.41488	0.0011		0.71312	-0.00722		0.69909	0.00311
0.46574	0.000768818		0.42087	-0.00072174		0.73705	-0.00635		0.70408	0.01047
0.47471	0.00132		0.43184	-0.00175		0.76298	-0.00646		0.73399	-0.00174
0.4807	0.00217		0.43882	-0.00179		0.76897	0.00826		0.73898	-0.01083
0.49267	0.00318		0.44879	-0.00161		0.7939	0.0063		0.77389	0.00204
0.5176	0.00389		0.45777	-0.00202		0.81685	0.00404		0.77887	0.01007
0.52258	0.00444		0.46575	-0.00302		0.82183	-0.00465		0.80281	-0.00113
0.53754	0.00424		0.47173	-0.00517		0.85574	-0.00933		0.83173	-0.00723
0.5545	0.00419		0.49966	-0.0064		0.86272	-0.00387		0.83771	-0.000122
0.56048	0.00355		0.50465	-0.00645		0.88766	-0.0034		0.8437	0.00781
0.57345	0.00276		0.51661	-0.00753		0.91059	0.0084		0.92548	0.00128
0.58641	0.00213		0.52359	-0.00683		0.91657	0.00803		0.93047	-0.01007
0.59838	0.00149		0.53556	-0.00232		0.93752	0.00663		0.9574	-0.00122
0.62631	0.000715111		0.54653	0.000745899		0.97043	0.00161		0.98133	0.00772
0.63129	0.000258646		0.56249	0.00242		0.97542	-0.00474		0.98731	0.00513
0.64426	-5.09798e-05		0.57246	0.00346		0.9804	-0.004		1.02522	-0.00693
0.65325	-0.000359071		0.58046	0.00436		1.00534	-0.00598		1.0312	-0.00528
0.6652	9.73838e-05		0.61236	0.00434		1.01032	0.00752		1.05715	0.00433
0.67218	0.000244758		0.61834	0.00432		1.03625	0.00792		1.07807	0.00519
0.68415	0.000990808		0.63132	0.00371		1.04124	0.0065		1.08406	-0.00497
0.68914	-0.000241515		0.64327	0.00315		1.06717	-0.000558034		1.11298	-0.00482
0.7031	-0.00239		0.65824	0.0023		1.08313	-0.00626		1.11897	0.00415
0.71308	-0.00225		0.66521	0.00133		1.11006	-0.00466		1.1419	0.00528
0.73701	-0.00181		0.67917	0.000540667		1.11505	-0.00325		1.16783	-0.00546
0.74299	-0.00108		0.69414	0.000366677		1.14698	0.00631		1.17282	-0.00647
0.75795	-0.00050703		0.72605	0.000347222		1.15294	0.00662		1.20174	0.00711
0.76892	-0.000372525		0.73303	1.25253e-05		1.18386	0.00541		1.20773	0.00742
0.7769	-0.00131		0.74799	-0.000987657		1.18984	-0.000531724		1.23665	-0.00128
0.79186	-0.00223		0.75996	-0.00264		1.21677	-0.00614		1.24263	-0.0083
0.80483	-0.00223		0.77193	-0.00433		1.22276	-0.00519		1.26958	-0.00305
0.81979	-0.00224		0.78489	-0.00482		1.25367	-0.00434		1.27455	0.00595
0.83275	-0.00224		0.80385	-0.00486		1.26065	0.00671		1.27954	0.00146
0.85669	-0.00238		0.81681	-0.00446		1.28459	0.00878		1.30746	-0.00473
0.86267	-0.00251		0.83277	-0.00207		1.31152	0.00677		1.31245	-0.00229
0.87664	-0.00251		0.84673	0.00154		1.3185	0.000757828		1.34536	0.00757
0.88861	-0.00267		0.8577	0.00393		1.34444	-0.00711		1.35134	0.00491
0.89559	-0.00299		0.86468	0.00447		1.35041	-0.00599		1.37628	-0.00751
0.90756	-0.00331		0.87565	0.00577		1.37335	-0.00346		1.38126	-0.00723
0.91653	-0.00347		0.88363	0.00602		1.39928	0.00431		1.4072	0.0033
0.93149	-0.00333		0.8946	0.00597		1.40427	0.00611		1.43113	0.00552
0.94446	-0.00352		0.90158	0.00532		1.40826	0.00608		1.43711	-0.00348
0.96739	-0.00356		0.91155	0.00455		1.4322	0.000810138		1.46304	-0.00711
0.97338	-0.0033		0.92153	0.00304		1.44616	-0.00485		1.48598	0.00455
0.98535	-0.00258		0.92851	0.00128		1.47907	-0.00647		1.49097	0.008
0.99133	-0.00171		0.93549	-0.00015296		1.48505	-0.00711		1.52787	-0.00339
1.0043	-0.000690061		0.94647	-0.000662768		1.51896	0.000862966		1.53287	-0.00488
1.00928	0.000181778		0.95647	-0.000859879		1.52395	0.00585		1.5558	0.00247
1.02025	0.00106		0.9684	-0.000929646		1.55188	0.00527		1.58572	0.00626
1.02926	0.00194		0.98237	-0.00151		1.55686	0.000731069		1.5907	-0.00269
1.03821	0.00222		1.00032	-0.00319		1.64463	-0.00528		1.59569	-0.00711
1.04519	0.00205		1.0053	-0.00475		1.64962	-0.00633		1.62062	-0.0007324
1.05616	0.00204		1.02026	-0.00525		1.67554	-0.00562		1.64556	0.00681
1.06912	0.00158		1.02725	-0.00547		1.69749	0.00307		1.65254	0.00195
1.08309	0.00143		1.03921	-0.00661		1.70347	0.00509		1.67647	-0.00644
1.09206	0.00101		1.05318	-0.00607		1.73141	0.00536		1.68346	-0.00354
1.10603	0.000895434		1.06614	-0.00308		1.73738	0.00138		1.71437	0.00668
1.11699	0.000632051		1.07512	-0.000246949		1.77029	-0.00623		1.72235	0.0033
1.12996	0.000687535		1.08609	0.00135		1.77528	-0.00533		1.74729	-0.00638
1.13694	0.000746101		1.10304	0.00263		1.80121	-0.00602		1.77122	-0.00232
1.14891	0.000804677		1.11601	0.00331		1.82514	0.00156		1.7772	0.00525
1.1539	0.00101		1.13299	0.00321		1.83013	0.00648		1.80613	0.00507
1.16686	0.00197		1.14593	0.00281		1.86404	0.00655		1.81112	-0.00613
1.1898	0.000952646		1.17285	0.00216		1.86903	0.00419		1.83505	-0.00354
1.19479	0.000245131		1.17784	0.00139		1.89895	0.00102		1.85999	0.00452
1.20975	0.00137		1.19081	0.000796626		1.90393	-0.000168138		1.86497	0.00507
1.21772	0.00156		1.20078	7.52424e-05		1.92787	-0.00165		1.89389	-0.00366
1.2287	0.0016		1.21175	-0.000787354		1.95281	-0.000815448		1.89888	-0.00845
1.23568	0.00148		1.22373	-0.00119		1.95779	0.00617		1.92881	0.00226
1.24765	0.00213		1.23868	-0.00143		1.99073	0.00529		1.93478	0.00742
1.25962	0.00109		1.25763	-0.00172		1.99669	0.000447552		1.95872	0
1.27462	4.76162e-05		1.26262	-0.00326		2.02461	-0.00568		1.96371	-0.00629
1.28159	5.22323e-05		1.27757	-0.00515		2.0306	-0.00636		1.98964	-0.0004884
1.3035	0.00036802		1.28655	-0.00598		2.05257	-0.00599		1.99462	0.00635
1.30848	0.000999061		1.29652	-0.0062		2.08146	-0.00308		2.02657	0.00501
1.32346	0.00133		1.30949	-0.0072		2.08645	0.00215		2.03152	-0.00955
1.33046	0.00106		1.32146	-0.00729		2.10942	0.00206		2.05846	-0.00647
1.34339	0.0011		1.32845	-0.00294		2.13831	0.000789517		2.08239	0.00647
1.3504	0.00113		1.33941	0.000485273		2.14329	-0.00226		2.08837	0.00668
1.36036	0.000685949		1.35537	0.00193		2.17022	-0.00404		2.1173	-0.00458
1.3753	0.000393273		1.36933	0.00322		2.18322	-0.00509		2.12229	-0.00436
1.38927	0.000399434		1.39227	0.00375		2.22009	-0.000799414		2.15021	0.00372
1.41221	0.000243343		1.39726	0.00382		2.22607	0.00629		2.1552	0.00705
1.41919	7.59293e-05		1.41022	0.00314		2.25601	0.006		2.18512	-0.00363
1.43315	-0.000101737		1.4192	0.00232		2.26098	0.00147		2.1901	-0.01062
1.44212	-0.000137192		1.42817	0.0014		2.2909	-0.00547		2.22401	0.00165
1.4521	0.000423485		1.43915	4.60101e-05		2.29589	-0.00791		2.229	0.00858
1.46606	0.000368		1.45011	-0.00113		2.32682	-0.00678		2.25693	-0.0008236
1.47105	0.00108		1.46009	-0.00152		2.33179	-0.00647		2.26191	-0.00372
1.48402	0.00194		1.47604	-0.0013		2.36869	0.00392		2.29083	-3.04e-05
1.491	0.00265		1.48402	-0.00107		2.37567	0.00344		2.29582	0.0072
1.50197	0.00353		1.49799	-0.00117		2.4026	0.00171		2.31876	-0.000549
1.5269	0.0041		1.50596	-0.00224		2.41058	-0.00283		2.34768	-0.00919
1.53189	0.00438		1.51095	-0.00441		2.44249	-0.00396		2.35267	-0.00217
1.54485	0.00435		1.52491	-0.00494		2.44948	-0.00447		2.38259	0.00708
1.55186	0.00403		1.53289	-0.0055		2.54124	-0.00702		2.38758	0.0054
1.56181	0.00327		1.54586	-0.00636		2.54622	0.0047		2.4135	-0.00723
1.56879	0.00251		1.55084	-0.00479		2.56716	0.00374		2.43644	-0.00101
1.58075	0.00208		1.56281	-0.000627788		2.59409	0.00108		2.44143	0.00604
1.58873	0.00165		1.57678	0.0014		2.59907	-0.0057		2.44642	0.00522
1.6027	0.00138		1.59074	0.00266		2.62401	-0.0062		2.47335	-0.00809
1.61167	0.000956848		1.59872	0.00239		2.62899	-0.0056		2.47933	-0.00827
1.63162	0.001		1.61268	0.00365		2.65792	-0.0091		2.51523	0.00494
1.6386	0.000881919		1.62465	0.00399		2.66291	0.000942241		2.52122	0.01074
1.65556	-0.000326758		1.63562	0.00341		2.68983	0.00196		2.54615	-0.0025
1.66257	-0.000161424		1.64559	0.00267		2.69482	0.00114		2.55213	-0.01062
1.70941	0.000166697		1.66255	0.00182		2.72374	-0.00358		2.58106	0.00342
1.71639	-0.00133		1.67152	0.000841657		2.72973	-0.00497		2.58605	0.00873
1.73135	-0.00162		1.68349	0.000203919		2.76465	-0.00391		2.61996	-0.00351
1.73933	-0.00223		1.69047	-0.000105162		2.76962	-0.00456		2.62494	-0.00787
1.7523	-0.00222		1.70244	-0.000247919		2.79256	0.0046		2.64987	0.00104
1.76626	-0.00252		1.71142	6.78687e-05		2.81749	0.00675		2.6758	0.00928
1.79817	-0.00327		1.73336	5.09192e-05		2.82248	0.00553		2.68079	0.00113
1.80316	-0.00463		1.73934	-0.000617646		2.82846	0.000105069		2.71071	-0.00925
1.81812	-0.00478		1.7543	-0.00208		2.86736	-0.00441		2.7157	6.06e-05
1.82311	-0.00416		1.76428	-0.00312		2.87234	-0.00421		2.74462	0.00757
1.83308	-0.00368		1.78123	-0.0034		2.87733	-0.00479		2.7506	6.12e-05
1.83807	-0.00365		1.79021	-0.00416		2.90127	0.00404		2.77554	-0.00815
1.84405	-0.00302		1.79519	-0.00446		2.91523	0.0057		2.78152	-0.00107
1.85801	-0.00176		1.80816	-0.00139		2.94415	0.00479		2.80745	0.00671
1.863	-0.00218		1.83608	0.00198		2.94914	0.000147034		2.83139	0.00278
1.87796	-0.00247		1.84207	0.0049		2.97507	-0.00447		2.83637	-0.00705
1.88594	-0.0029		1.92285	0.00369		2.98006	-0.00231		2.86231	-0.0018
1.89591	-0.00334		1.92784	0.004		3.01197	-0.00258		2.88624	0.00665
1.9019	-0.00346		1.94281	0.00447					2.89123	0.00439
1.91785	-0.00343		1.94778	0.00433					2.92115	-0.00833
1.9358	-0.00357		1.96174	0.00342					2.92614	-0.00482
1.94279	-0.00326		1.97172	0.00225					2.95306	0.00723
1.95276	-0.00312		1.9797	0.000512929					2.95805	0.00684
1.95974	-0.00284		1.98568	-0.000900141					2.98897	-0.0051
1.97071	-0.00226		2.00862	-0.00183					2.99395	-0.00751
1.98168	-0.00137		2.0146	-0.00199					3.01989	0.00366
2.02457	-0.000325		2.02857	-0.00185
2.03055	0.000419505		2.03558	-0.00201
2.04451	0.00148		2.04753	-0.00218
2.0515	0.00269		2.05453	-0.00303
2.06446	0.003		2.06547	-0.00455
2.06945	0.00271		2.07345	-0.00593
2.08341	0.00242		2.08641	-0.0064
2.09039	0.00184		2.0974	-0.00687
2.10236	0.00112		2.1293	-0.00536
2.10937	0.000858586		2.13528	-0.000796566
2.12829	0.000750283		2.15024	0.00132
2.13627	0.000659939		2.15523	0.00266
2.15522	0.000741626		2.16919	0.00293
2.17217	0.000668778		2.17617	0.00304
2.17716	0.000741222		2.18615	0.0033
2.18913	3.83333e-05		2.19313	0.00251
2.2001	0.000400364		2.20509	0.00175
2.20708	0.000460475		2.23102	0.000563798
2.21805	0.000514424		2.23701	-0.000443677
2.22403	-0.000818505		2.25396	-0.00114
2.24797	0.00028802		2.27192	-0.00135
2.25296	0.002		2.2769	-0.00155
2.26891	0.00157		2.28189	-0.00144
2.2789	0.000375879		2.29585	-0.00122
2.29385	-0.000201747		2.31081	-0.00196
2.3128	0.000731747		2.31879	-0.0035
2.31878	0.00182		2.34173	-0.00476
2.33474	0.00198		2.34672	-0.00541
2.35867	0.00214		2.36168	-0.00576
2.36466	0.00184		2.37364	-0.0035
2.38062	0.00169		2.38362	-0.000167838
2.39757	0.00153		2.38761	0.00211
2.40256	0.00136		2.39958	0.00408
2.41951	0.000724051		2.40855	0.00467
2.43946	0.000245465		2.41853	0.00482
2.44444	-9.44444e-05		2.4275	0.00405
2.46939	-0.00074297		2.43847	0.00311
2.47437	-0.00093297		2.46141	0.00191
2.48833	-0.00114		2.4664	0.000580051
2.50129	-0.0012		2.48136	-0.000724182
2.51227	-0.00127		2.48834	-0.00143
2.51925	-0.00136		2.5013	-0.00182
2.53321	-0.000843343		2.50729	-0.00221
2.54617	0.000136798		2.51826	-0.00275
2.56014	0.00128		2.53122	-0.00301
2.58507	0.00243		2.5432	-0.00316
2.59005	0.00313		2.57311	-0.00396
2.59604	0.00339		2.57811	-0.0051
2.60801	0.00335		2.58907	-0.0055
2.61499	0.00255		2.59705	-0.00606
2.62696	0.00193		2.60802	-0.00678
2.63593	0.00116		2.619	-0.00658
2.64591	0.000539162		2.63395	-0.00026701
2.65289	-7.08384e-05		2.64292	0.00253
2.66687	-0.000375838		2.64791	0.00334
2.67783	-0.00051804		2.66088	0.00324
2.69777	-0.000665424		2.68381	0.00314
2.70275	-0.00128		2.6908	0.00303
2.71672	-0.000677758		2.70476	0.00217
2.7217	7.29091e-05		2.70975	0.00135
2.72569	-0.00131		2.72072	0.00101
2.73866	-0.00329		2.73369	0.000536828
2.74364	-0.00345		2.74964	0.000209657
2.75561	-0.00345		2.76759	-0.00011597
2.76562	-0.00301		2.77258	2.81919e-05
2.77756	-0.00318		2.78953	1.83535e-05
2.78354	-0.00396		2.80848	-0.000352515
2.80648	-0.00366		2.81447	-0.00198
2.81745	-0.00276		2.82543	-0.00348
2.83141	-0.00263		2.83341	-0.00424
2.8374	-0.00248		2.84538	-0.00578
2.85036	-0.00263		2.85735	-0.00716
2.85834	-0.00277		2.87331	-0.00381
2.86931	-0.00293		2.89724	-0.000129859
2.87729	-0.0031		2.90323	0.00203
2.89125	-0.00326		2.91719	0.00388
2.90122	-0.00326		2.92816	0.0039
2.91818	-0.00326		2.94113	0.00317
2.93513	-0.00312		2.95309	0.00199
2.94012	-0.00328		2.96506	0.000821121
2.95408	-0.00331		2.97205	-0.000766121
2.96106	-0.00304		2.98302	-0.00217
2.97303	-0.00233		3.00795	-0.00356
2.983	-0.00178
2.99398	-0.000632303

[truncated: 5 more sheets: Figure 3e, Figure 3g, Figure 3h, Figure 4d, Figure 4f]
